# Supplementary material for: [(3aS,5aR,8aR,8bS)-2,2,7,7-Tetra­methyl­tetra­hydro-3aH-bis­[1,3]dioxolo[4,5-b:4′,5′-d]pyran-3a-yl]methyl (R)-N-(1-phenyl­eth­yl)sulfamate
Source: Acta Crystallogr Sect E Struct Rep Online. 2012 Apr 28;68(Pt 5):o1581. doi: 10.1107/S1600536812016704 (PMC3344676; doi:10.1107/S1600536812016704)
Supplement: Supplementary file 1 [file e-68-o1581-sup1.cif]

##############################################################################
#                                                                            #
# This CIF contains the data in a paper accepted for publication in          #
# Acta Crystallographica Section E. It conforms to the requirements of       #
# Notes for Authors for Acta Crystallographica Section E, and has been       #
# peer reviewed under the auspices of the IUCr Commission on Journals.       #
#                                                                            #
# Full details of the Crystallographic Information File format               #
# are given in the paper "The Crystallographic Information File (CIF):       #
# a New Standard Archive File for Crystallography" by S. R. Hall, F. H.      #
# Allen and I. D. Brown [Acta Cryst. (1991), A47, 655-685].                  #
#                                                                            #
# The current version of the core CIF dictionary is obtainable from          #
# ftp://ftp.iucr.org/pub/cif_core.dic.                                       #
#                                                                            #
# Software is freely available for graphical display of the structure(s)     #
# in this CIF. For information consult the CIF software page                 #
# http://www.iucr.org/resources/cif/software.                                #
#                                                                            #
# This file may be used for bona fide research purposes within the           #
# scientific community so long as proper attribution is given to the journal # 
# article from which it was obtained.                                        #
#                                                                            #
##############################################################################
data_I
_audit_creation_method     SHELXL-97
_chemical_name_systematic
;
[(3a<i>S</i>,5a<i>R</i>,8a<i>R</i>,8b<i>S</i>)-2,2,7,7-Tetramethyltetrahydro-
3a<i>H</i>-bis[1,3]dioxolo[4,5-<i>b</i>:4',5'-<i>d</i>]pyran-3a-yl]methyl
(<i>R</i>)-<i>N</i>-(1-phenylethyl)sulfamate
;
_chemical_name_common     ?
_chemical_formula_moiety     'C20 H29 N O8 S'
_chemical_formula_sum     'C20 H29 N O8 S'
_chemical_formula_iupac     'C20 H29 N O8 S'
_chemical_formula_weight     443.50
_chemical_melting_point     ?
_symmetry_cell_setting     orthorhombic
_symmetry_space_group_name_H-M     'P 21 21 21'
_space_group_name_Hall     'P 2ac 2ab'
loop_
    _symmetry_equiv_pos_as_xyz
    'x, y, z'
    '-x+1/2, -y, z+1/2'
    '-x, y+1/2, -z+1/2'
    'x+1/2, -y+1/2, -z'
_cell_length_a     9.5733(9)
_cell_length_b     15.0134(14)
_cell_length_c     15.9462(15)
_cell_angle_alpha     90.00
_cell_angle_beta     90.00
_cell_angle_gamma     90.00
_cell_volume     2291.9(4)
_cell_formula_units_Z     4
_cell_measurement_reflns_used     3967
_cell_measurement_theta_min     2.48
_cell_measurement_theta_max     20.80
_cell_measurement_temperature     293(2)
_exptl_crystal_description     block
_exptl_crystal_colour     colourless
_exptl_crystal_size_max     0.28
_exptl_crystal_size_mid     0.20
_exptl_crystal_size_min     0.15
_exptl_crystal_density_diffrn     1.285
_exptl_crystal_density_meas     ?
_exptl_crystal_density_method     'not measured'
_exptl_crystal_F_000     944
_exptl_absorpt_coefficient_mu     0.185
_exptl_absorpt_correction_type     multi-scan
_exptl_absorpt_process_details     '(SADABS; Sheldrick, 1996)'
_exptl_absorpt_correction_T_min     0.950
_exptl_absorpt_correction_T_max     0.973
_exptl_special_details     ?
_diffrn_ambient_temperature     293(2)
_diffrn_radiation_type     MoK\a
_diffrn_radiation_wavelength     0.71073
_diffrn_radiation_source     'fine-focus sealed tube'
_diffrn_radiation_monochromator     graphite
_diffrn_measurement_device_type     'Bruker APEX CCD area-detector'
_diffrn_measurement_method     '\f and \w scans'
_diffrn_detector_area_resol_mean     ?
_diffrn_reflns_number     13609
_diffrn_reflns_av_R_equivalents     0.0287
_diffrn_reflns_av_sigmaI/netI     0.0290
_diffrn_reflns_theta_min     1.86
_diffrn_reflns_theta_max     25.02
_diffrn_reflns_theta_full     25.02
_diffrn_measured_fraction_theta_max     1.000
_diffrn_measured_fraction_theta_full     1.000
_diffrn_reflns_limit_h_min     -11
_diffrn_reflns_limit_h_max     11
_diffrn_reflns_limit_k_min     -17
_diffrn_reflns_limit_k_max     16
_diffrn_reflns_limit_l_min     -18
_diffrn_reflns_limit_l_max     18
_diffrn_standards_number     ?
_diffrn_standards_interval_count     ?
_diffrn_standards_interval_time     ?
_diffrn_standards_decay_%     ?
_refine_special_details
;
Refinement of <i>F</i>^2^ against ALL reflections. The weighted <i>R</i>-factor
<i>wR</i> and goodness of fit <i>S</i> are based on <i>F</i>^2^, conventional
<i>R</i>-factors <i>R</i> are based on <i>F</i>, with <i>F</i> set to zero for
negative <i>F</i>^2^. The threshold expression of <i>F</i>^2^ >
\s(<i>F</i>^2^) is used only for calculating <i>R</i>-factors(gt) <i>etc</i>.
and is not relevant to the choice of reflections for refinement.
<i>R</i>-factors based on <i>F</i>^2^ are statistically about twice as large
as those based on <i>F</i>, and <i>R</i>- factors based on ALL data will be
even larger.
;
_reflns_number_total     4041
_reflns_number_gt     3348
_reflns_threshold_expression     I>2sigma(I)
_refine_ls_structure_factor_coef     Fsqd
_refine_ls_matrix_type     full
_refine_ls_R_factor_all     0.0520
_refine_ls_R_factor_gt     0.0409
_refine_ls_wR_factor_gt     0.0940
_refine_ls_wR_factor_ref     0.0998
_refine_ls_goodness_of_fit_ref     1.038
_refine_ls_restrained_S_all     1.038
_refine_ls_number_reflns     4041
_refine_ls_number_parameters     276
_refine_ls_number_restraints     0
_refine_ls_hydrogen_treatment     constr
_refine_ls_weighting_scheme     calc
_refine_ls_weighting_details
         'calc w=1/[\s^2^(Fo^2^)+(0.0565P)^2^+0.0232P] where P=(Fo^2^+2Fc^2^)/3'
_atom_sites_solution_hydrogens     geom
_atom_sites_solution_primary     direct
_atom_sites_solution_secondary     difmap
_refine_ls_shift/su_max     0.001
_refine_ls_shift/su_mean     0.000
_refine_diff_density_max     0.137
_refine_diff_density_min     -0.194
_refine_ls_extinction_method     none
_refine_ls_extinction_coef     ?
_refine_ls_abs_structure_details     'Flack (1983), 1736 Friedel pairs'
_refine_ls_abs_structure_Flack     -0.02(8)
loop_
    _atom_type_symbol
    _atom_type_description
    _atom_type_scat_dispersion_real
    _atom_type_scat_dispersion_imag
    _atom_type_scat_source
    'C' 'C' 0.0033 0.0016
                         'International Tables Vol C Tables 4.2.6.8 and 6.1.1.4'
    'H' 'H' 0.0000 0.0000
                         'International Tables Vol C Tables 4.2.6.8 and 6.1.1.4'
    'N' 'N' 0.0061 0.0033
                         'International Tables Vol C Tables 4.2.6.8 and 6.1.1.4'
    'O' 'O' 0.0106 0.0060
                         'International Tables Vol C Tables 4.2.6.8 and 6.1.1.4'
    'S' 'S' 0.1246 0.1234
                         'International Tables Vol C Tables 4.2.6.8 and 6.1.1.4'
_computing_data_collection     'SMART (Bruker, 2007)'
_computing_cell_refinement     'SAINT (Bruker, 2007)'
_computing_data_reduction     'SAINT (Bruker, 2007)'
_computing_structure_solution     'SHELXTL (Sheldrick, 2008)'
_computing_structure_refinement     'SHELXTL (Sheldrick, 2008)'
_computing_molecular_graphics     'SHELXTL (Sheldrick, 2008)'
_computing_publication_material     'SHELXTL (Sheldrick, 2008)'
loop_
    _atom_site_type_symbol
    _atom_site_label
    _atom_site_fract_x
    _atom_site_fract_y
    _atom_site_fract_z
    _atom_site_U_iso_or_equiv
    _atom_site_adp_type
    _atom_site_calc_flag
    _atom_site_refinement_flags
    _atom_site_occupancy
    _atom_site_symmetry_multiplicity
    _atom_site_disorder_assembly
    _atom_site_disorder_group
    S S1 0.19640(7) 0.77181(4) 0.55630(4) 0.05958(19) Uani d . 1 1 . .
    O O1 0.15464(15) 0.71781(12) 0.63697(9) 0.0589(4) Uani d . 1 1 . .
    O O2 0.1225(3) 0.85374(12) 0.55749(13) 0.0841(6) Uani d . 1 1 . .
    O O3 0.34363(19) 0.76955(16) 0.55879(13) 0.0908(7) Uani d . 1 1 . .
    O O4 -0.12573(18) 0.71591(11) 0.78266(10) 0.0623(5) Uani d . 1 1 . .
    O O5 0.1236(2) 0.59605(12) 0.84887(12) 0.0785(6) Uani d . 1 1 . .
    O O6 0.11065(19) 0.73889(11) 0.80456(10) 0.0623(5) Uani d . 1 1 . .
    O O7 -0.15017(18) 0.53273(13) 0.70728(12) 0.0706(5) Uani d . 1 1 . .
    O O8 -0.3187(2) 0.55560(17) 0.80406(14) 0.0970(7) Uani d . 1 1 . .
    N N1 0.1465(2) 0.71749(13) 0.47609(12) 0.0551(5) Uani d . 1 1 . .
    H H1A 0.0538 0.7337 0.4685 0.066 Uiso d R 1 1 . .
    C C1 0.1733(3) 0.55498(16) 0.50384(15) 0.0590(6) Uani d . 1 1 . .
    C C2 0.0399(3) 0.5210(2) 0.5013(2) 0.0891(10) Uani d . 1 1 . .
    H H2 -0.0258 0.5453 0.4650 0.107 Uiso calc R 1 1 . .
    C C3 0.0038(5) 0.4506(3) 0.5529(3) 0.1323(19) Uani d . 1 1 . .
    H H3 -0.0864 0.4278 0.5510 0.159 Uiso calc R 1 1 . .
    C C4 0.0982(9) 0.4147(3) 0.6059(3) 0.155(3) Uani d . 1 1 . .
    H H4 0.0730 0.3675 0.6405 0.186 Uiso calc R 1 1 . .
    C C5 0.2294(8) 0.4476(3) 0.6085(3) 0.140(2) Uani d . 1 1 . .
    H H5 0.2944 0.4231 0.6452 0.168 Uiso calc R 1 1 . .
    C C6 0.2678(4) 0.5177(2) 0.5567(2) 0.0941(11) Uani d . 1 1 . .
    H H6 0.3589 0.5392 0.5582 0.113 Uiso calc R 1 1 . .
    C C7 0.2137(2) 0.63303(15) 0.44935(14) 0.0525(5) Uani d . 1 1 . .
    H H7 0.3150 0.6409 0.4541 0.063 Uiso calc R 1 1 . .
    C C8 0.1798(3) 0.6189(2) 0.35758(16) 0.0782(8) Uani d . 1 1 . .
    H H8A 0.0805 0.6136 0.3508 0.117 Uiso calc R 1 1 . .
    H H8B 0.2242 0.5654 0.3382 0.117 Uiso calc R 1 1 . .
    H H8C 0.2131 0.6687 0.3256 0.117 Uiso calc R 1 1 . .
    C C9 0.0129(2) 0.72335(19) 0.66670(14) 0.0575(6) Uani d . 1 1 . .
    H H9A -0.0473 0.6859 0.6328 0.069 Uiso calc R 1 1 . .
    H H9B -0.0204 0.7842 0.6629 0.069 Uiso calc R 1 1 . .
    C C10 0.0103(3) 0.69241(16) 0.75731(14) 0.0512(6) Uani d . 1 1 . .
    C C11 0.0462(3) 0.59463(16) 0.77320(16) 0.0594(6) Uani d . 1 1 . .
    H H11 0.1045 0.5717 0.7275 0.071 Uiso calc R 1 1 . .
    C C12 -0.0800(3) 0.53558(18) 0.78492(18) 0.0679(7) Uani d . 1 1 . .
    H H12 -0.0520 0.4757 0.8026 0.082 Uiso calc R 1 1 . .
    C C13 -0.1909(3) 0.57379(19) 0.84437(17) 0.0749(8) Uani d . 1 1 . .
    H H13 -0.1873 0.5424 0.8982 0.090 Uiso calc R 1 1 . .
    C C14 -0.1693(3) 0.67232(19) 0.85826(17) 0.0769(9) Uani d . 1 1 . .
    H H14A -0.2558 0.6988 0.8778 0.092 Uiso calc R 1 1 . .
    H H14B -0.0990 0.6811 0.9013 0.092 Uiso calc R 1 1 . .
    C C15 0.2006(4) 0.67763(19) 0.84864(18) 0.0754(8) Uani d . 1 1 . .
    C C16 0.3370(3) 0.6682(2) 0.8038(3) 0.1010(12) Uani d . 1 1 . .
    H H16A 0.3960 0.6276 0.8339 0.151 Uiso calc R 1 1 . .
    H H16B 0.3818 0.7253 0.8003 0.151 Uiso calc R 1 1 . .
    H H16C 0.3208 0.6457 0.7483 0.151 Uiso calc R 1 1 . .
    C C17 0.2157(5) 0.7101(3) 0.9384(2) 0.1217(15) Uani d . 1 1 . .
    H H17A 0.1248 0.7176 0.9628 0.183 Uiso calc R 1 1 . .
    H H17B 0.2642 0.7661 0.9388 0.183 Uiso calc R 1 1 . .
    H H17C 0.2677 0.6672 0.9703 0.183 Uiso calc R 1 1 . .
    C C18 -0.2960(3) 0.5233(2) 0.72210(19) 0.0735(8) Uani d . 1 1 . .
    C C19 -0.3362(4) 0.4256(3) 0.7196(3) 0.1220(14) Uani d . 1 1 . .
    H H19A -0.2824 0.3934 0.7603 0.183 Uiso calc R 1 1 . .
    H H19B -0.3178 0.4022 0.6647 0.183 Uiso calc R 1 1 . .
    H H19C -0.4338 0.4196 0.7321 0.183 Uiso calc R 1 1 . .
    C C20 -0.3716(4) 0.5806(3) 0.6615(2) 0.1097(12) Uani d . 1 1 . .
    H H20A -0.4703 0.5760 0.6712 0.164 Uiso calc R 1 1 . .
    H H20B -0.3508 0.5616 0.6054 0.164 Uiso calc R 1 1 . .
    H H20C -0.3426 0.6414 0.6686 0.164 Uiso calc R 1 1 . .
loop_
    _atom_site_aniso_label
    _atom_site_aniso_U_11
    _atom_site_aniso_U_22
    _atom_site_aniso_U_33
    _atom_site_aniso_U_12
    _atom_site_aniso_U_13
    _atom_site_aniso_U_23
    S1 0.0639(4) 0.0605(4) 0.0542(3) -0.0178(3) 0.0103(3) -0.0063(3)
    O1 0.0513(9) 0.0788(11) 0.0467(9) 0.0067(8) 0.0047(7) 0.0040(8)
    O2 0.1259(17) 0.0482(10) 0.0781(13) -0.0087(10) 0.0276(13) -0.0058(10)
    O3 0.0632(12) 0.1228(17) 0.0865(13) -0.0377(11) 0.0139(10) -0.0305(14)
    O4 0.0721(10) 0.0594(10) 0.0555(10) 0.0228(8) 0.0178(8) 0.0063(9)
    O5 0.0932(14) 0.0661(12) 0.0762(13) 0.0151(10) -0.0197(11) 0.0193(10)
    O6 0.0838(11) 0.0538(10) 0.0495(9) 0.0132(9) -0.0116(8) -0.0001(8)
    O7 0.0681(12) 0.0765(12) 0.0671(12) -0.0053(9) 0.0197(10) -0.0090(10)
    O8 0.0785(14) 0.1293(19) 0.0832(14) 0.0074(13) 0.0282(12) -0.0074(14)
    N1 0.0599(12) 0.0553(12) 0.0501(11) 0.0039(10) -0.0009(9) 0.0037(9)
    C1 0.0752(18) 0.0509(13) 0.0508(14) 0.0014(13) 0.0123(12) -0.0048(11)
    C2 0.091(2) 0.0660(19) 0.111(3) -0.0071(16) 0.040(2) 0.0001(19)
    C3 0.172(4) 0.067(2) 0.158(4) -0.026(3) 0.110(4) -0.011(3)
    C4 0.327(9) 0.051(2) 0.086(3) 0.015(4) 0.099(5) 0.006(2)
    C5 0.284(8) 0.072(3) 0.063(2) 0.047(4) 0.000(4) 0.005(2)
    C6 0.146(3) 0.0672(19) 0.0687(19) 0.0207(19) -0.022(2) -0.0035(17)
    C7 0.0501(13) 0.0562(13) 0.0511(13) -0.0018(10) 0.0042(12) -0.0031(12)
    C8 0.103(2) 0.0783(18) 0.0530(15) -0.0034(17) 0.0046(16) -0.0068(14)
    C9 0.0544(14) 0.0732(17) 0.0449(12) 0.0045(13) 0.0020(10) 0.0071(13)
    C10 0.0605(14) 0.0505(13) 0.0426(12) 0.0122(11) 0.0030(11) -0.0020(10)
    C11 0.0684(16) 0.0535(14) 0.0562(15) 0.0158(12) 0.0046(13) 0.0027(12)
    C12 0.0800(19) 0.0528(15) 0.0709(18) 0.0119(14) 0.0089(15) 0.0088(14)
    C13 0.091(2) 0.0798(19) 0.0543(15) 0.0030(17) 0.0198(16) 0.0136(14)
    C14 0.095(2) 0.087(2) 0.0487(15) 0.0202(17) 0.0263(15) 0.0026(14)
    C15 0.095(2) 0.0631(17) 0.0684(18) 0.0118(16) -0.0278(17) 0.0084(14)
    C16 0.075(2) 0.087(2) 0.141(3) 0.0195(17) -0.036(2) 0.010(2)
    C17 0.176(4) 0.121(3) 0.068(2) -0.001(3) -0.055(2) 0.009(2)
    C18 0.0679(18) 0.0804(18) 0.0722(18) -0.0053(15) 0.0199(16) 0.0013(16)
    C19 0.117(3) 0.091(2) 0.158(4) -0.032(2) 0.040(3) -0.005(3)
    C20 0.085(2) 0.138(3) 0.106(3) -0.005(2) -0.008(2) 0.027(3)
_geom_special_details
;
All e.s.d.'s (except the e.s.d. in the dihedral angle between two l.s. planes)
are estimated using the full covariance matrix. The cell e.s.d.'s are taken
into account individually in the estimation of e.s.d.'s in distances, angles
and torsion angles; correlations between e.s.d.'s in cell parameters are only
used when they are defined by crystal symmetry. An approximate (isotropic)
treatment of cell e.s.d.'s is used for estimating e.s.d.'s involving l.s.
planes.
;
loop_
    _geom_bond_atom_site_label_1
    _geom_bond_atom_site_label_2
    _geom_bond_site_symmetry_2
    _geom_bond_distance
    _geom_bond_publ_flag
    S1 O3 . 1.411(2) ?
    S1 O2 . 1.419(2) ?
    S1 O1 . 1.5722(17) ?
    S1 N1 . 1.590(2) ?
    O1 C9 . 1.440(3) ?
    O4 C10 . 1.409(3) ?
    O4 C14 . 1.434(3) ?
    O5 C11 . 1.416(3) ?
    O5 C15 . 1.430(3) ?
    O6 C10 . 1.406(3) ?
    O6 C15 . 1.443(3) ?
    O7 C12 . 1.409(3) ?
    O7 C18 . 1.423(3) ?
    O8 C13 . 1.408(4) ?
    O8 C18 . 1.411(3) ?
    N1 C7 . 1.485(3) ?
    N1 H1A . 0.9275 ?
    C1 C6 . 1.358(4) ?
    C1 C2 . 1.375(4) ?
    C1 C7 . 1.509(3) ?
    C2 C3 . 1.383(5) ?
    C2 H2 . 0.9300 ?
    C3 C4 . 1.349(8) ?
    C3 H3 . 0.9300 ?
    C4 C5 . 1.350(8) ?
    C4 H4 . 0.9300 ?
    C5 C6 . 1.387(6) ?
    C5 H5 . 0.9300 ?
    C6 H6 . 0.9300 ?
    C7 C8 . 1.514(4) ?
    C7 H7 . 0.9800 ?
    C8 H8A . 0.9600 ?
    C8 H8B . 0.9600 ?
    C8 H8C . 0.9600 ?
    C9 C10 . 1.518(3) ?
    C9 H9A . 0.9700 ?
    C9 H9B . 0.9700 ?
    C10 C11 . 1.529(3) ?
    C11 C12 . 1.510(4) ?
    C11 H11 . 0.9800 ?
    C12 C13 . 1.535(4) ?
    C12 H12 . 0.9800 ?
    C13 C14 . 1.510(4) ?
    C13 H13 . 0.9800 ?
    C14 H14A . 0.9700 ?
    C14 H14B . 0.9700 ?
    C15 C16 . 1.496(5) ?
    C15 C17 . 1.519(4) ?
    C16 H16A . 0.9600 ?
    C16 H16B . 0.9600 ?
    C16 H16C . 0.9600 ?
    C17 H17A . 0.9600 ?
    C17 H17B . 0.9600 ?
    C17 H17C . 0.9600 ?
    C18 C20 . 1.483(4) ?
    C18 C19 . 1.516(5) ?
    C19 H19A . 0.9600 ?
    C19 H19B . 0.9600 ?
    C19 H19C . 0.9600 ?
    C20 H20A . 0.9600 ?
    C20 H20B . 0.9600 ?
    C20 H20C . 0.9600 ?
loop_
    _geom_angle_atom_site_label_1
    _geom_angle_atom_site_label_2
    _geom_angle_atom_site_label_3
    _geom_angle_site_symmetry_1
    _geom_angle_site_symmetry_3
    _geom_angle
    _geom_angle_publ_flag
    O3 S1 O2 . . 121.23(14) ?
    O3 S1 O1 . . 102.63(12) ?
    O2 S1 O1 . . 108.03(11) ?
    O3 S1 N1 . . 108.09(11) ?
    O2 S1 N1 . . 107.80(13) ?
    O1 S1 N1 . . 108.49(10) ?
    C9 O1 S1 . . 118.64(14) ?
    C10 O4 C14 . . 113.32(19) ?
    C11 O5 C15 . . 106.29(19) ?
    C10 O6 C15 . . 110.64(19) ?
    C12 O7 C18 . . 108.9(2) ?
    C13 O8 C18 . . 110.8(2) ?
    C7 N1 S1 . . 122.60(16) ?
    C7 N1 H1A . . 126.9 ?
    S1 N1 H1A . . 104.9 ?
    C6 C1 C2 . . 118.9(3) ?
    C6 C1 C7 . . 120.4(3) ?
    C2 C1 C7 . . 120.6(3) ?
    C1 C2 C3 . . 119.9(4) ?
    C1 C2 H2 . . 120.1 ?
    C3 C2 H2 . . 120.1 ?
    C4 C3 C2 . . 120.7(5) ?
    C4 C3 H3 . . 119.7 ?
    C2 C3 H3 . . 119.7 ?
    C5 C4 C3 . . 119.8(5) ?
    C5 C4 H4 . . 120.1 ?
    C3 C4 H4 . . 120.1 ?
    C4 C5 C6 . . 120.3(5) ?
    C4 C5 H5 . . 119.8 ?
    C6 C5 H5 . . 119.8 ?
    C1 C6 C5 . . 120.4(4) ?
    C1 C6 H6 . . 119.8 ?
    C5 C6 H6 . . 119.8 ?
    N1 C7 C1 . . 112.74(18) ?
    N1 C7 C8 . . 107.7(2) ?
    C1 C7 C8 . . 113.1(2) ?
    N1 C7 H7 . . 107.7 ?
    C1 C7 H7 . . 107.7 ?
    C8 C7 H7 . . 107.7 ?
    C7 C8 H8A . . 109.5 ?
    C7 C8 H8B . . 109.5 ?
    H8A C8 H8B . . 109.5 ?
    C7 C8 H8C . . 109.5 ?
    H8A C8 H8C . . 109.5 ?
    H8B C8 H8C . . 109.5 ?
    O1 C9 C10 . . 108.12(18) ?
    O1 C9 H9A . . 110.1 ?
    C10 C9 H9A . . 110.1 ?
    O1 C9 H9B . . 110.1 ?
    C10 C9 H9B . . 110.1 ?
    H9A C9 H9B . . 108.4 ?
    O6 C10 O4 . . 110.70(18) ?
    O6 C10 C9 . . 110.3(2) ?
    O4 C10 C9 . . 102.21(18) ?
    O6 C10 C11 . . 103.55(19) ?
    O4 C10 C11 . . 113.6(2) ?
    C9 C10 C11 . . 116.6(2) ?
    O5 C11 C12 . . 108.8(2) ?
    O5 C11 C10 . . 104.1(2) ?
    C12 C11 C10 . . 113.8(2) ?
    O5 C11 H11 . . 110.0 ?
    C12 C11 H11 . . 110.0 ?
    C10 C11 H11 . . 110.0 ?
    O7 C12 C11 . . 106.9(2) ?
    O7 C12 C13 . . 103.0(2) ?
    C11 C12 C13 . . 114.3(2) ?
    O7 C12 H12 . . 110.8 ?
    C11 C12 H12 . . 110.8 ?
    C13 C12 H12 . . 110.8 ?
    O8 C13 C14 . . 112.1(3) ?
    O8 C13 C12 . . 104.3(2) ?
    C14 C13 C12 . . 111.2(2) ?
    O8 C13 H13 . . 109.7 ?
    C14 C13 H13 . . 109.7 ?
    C12 C13 H13 . . 109.7 ?
    O4 C14 C13 . . 111.3(2) ?
    O4 C14 H14A . . 109.4 ?
    C13 C14 H14A . . 109.4 ?
    O4 C14 H14B . . 109.4 ?
    C13 C14 H14B . . 109.4 ?
    H14A C14 H14B . . 108.0 ?
    O5 C15 O6 . . 103.9(2) ?
    O5 C15 C16 . . 111.8(3) ?
    O6 C15 C16 . . 110.4(2) ?
    O5 C15 C17 . . 108.8(3) ?
    O6 C15 C17 . . 108.1(3) ?
    C16 C15 C17 . . 113.4(3) ?
    C15 C16 H16A . . 109.5 ?
    C15 C16 H16B . . 109.5 ?
    H16A C16 H16B . . 109.5 ?
    C15 C16 H16C . . 109.5 ?
    H16A C16 H16C . . 109.5 ?
    H16B C16 H16C . . 109.5 ?
    C15 C17 H17A . . 109.5 ?
    C15 C17 H17B . . 109.5 ?
    H17A C17 H17B . . 109.5 ?
    C15 C17 H17C . . 109.5 ?
    H17A C17 H17C . . 109.5 ?
    H17B C17 H17C . . 109.5 ?
    O8 C18 O7 . . 105.7(2) ?
    O8 C18 C20 . . 109.2(3) ?
    O7 C18 C20 . . 108.2(2) ?
    O8 C18 C19 . . 108.6(3) ?
    O7 C18 C19 . . 109.9(3) ?
    C20 C18 C19 . . 114.8(3) ?
    C18 C19 H19A . . 109.5 ?
    C18 C19 H19B . . 109.5 ?
    H19A C19 H19B . . 109.5 ?
    C18 C19 H19C . . 109.5 ?
    H19A C19 H19C . . 109.5 ?
    H19B C19 H19C . . 109.5 ?
    C18 C20 H20A . . 109.5 ?
    C18 C20 H20B . . 109.5 ?
    H20A C20 H20B . . 109.5 ?
    C18 C20 H20C . . 109.5 ?
    H20A C20 H20C . . 109.5 ?
    H20B C20 H20C . . 109.5 ?
loop_
    _geom_hbond_atom_site_label_D
    _geom_hbond_atom_site_label_H
    _geom_hbond_atom_site_label_A
    _geom_hbond_site_symmetry_A
    _geom_hbond_distance_DH
    _geom_hbond_distance_HA
    _geom_hbond_distance_DA
    _geom_hbond_angle_DHA
    N1 H1A O3 4_466 0.93 2.06 2.959(3) 162.9
data_global
_journal_date_recd_electronic     2012-04-03
_journal_date_accepted     2012-04-17
_journal_name_full     'Acta Crystallographica, Section E'
_journal_year     2012
_journal_volume     68
_journal_issue      5
_journal_page_first     o1581
_journal_page_last     o1581
_journal_paper_category     QO
_journal_paper_doi     10.1107/S1600536812016704
_journal_coeditor_code     XU5509
_publ_contact_author_name     'Yu sha'
_publ_contact_author_address
;
School of Pharmaceutical Engineering
Shenyang Pharmaceutical University
Mail Box 40
103 Wenhua Road
Shenhe District
Shenyang 110016
People's Republic of China
;
_publ_contact_author_email     shayu@syphu.edu.cn
_publ_contact_author_fax     +86-024-23995043
_publ_contact_author_phone     +86-024-23986415
_publ_section_title
;\
[(3a<i>S</i>,5a<i>R</i>,8a<i>R</i>,8b<i>S</i>)-2,2,7,7-Tetramethyltetrahydro-\
3a<i>H</i>-bis[1,3]dioxolo[4,5-<i>b</i>:4',5'-<i>d</i>]pyran-3a-yl]methyl
(<i>R</i>)-<i>N</i>-(1-phenylethyl)sulfamate
;
loop_
    _publ_author_name
    _publ_author_address
    'Meng Xie'
;
School of Pharmaceutical Engineering
Shenyang Pharmaceutical University
Mail Box 40
103 Wenhua Road
Shenhe District
Shenyang 110016
People's Republic of China
;
    'Si-Si Shen'
;
School of Pharmaceutical Engineering
Shenyang Pharmaceutical University
Mail Box 40
103 Wenhua Road
Shenhe District
Shenyang 110016
People's Republic of China
;
    'Bao-Feng Chen'
;
School of Pharmaceutical Engineering
Shenyang Pharmaceutical University
Mail Box 40
103 Wenhua Road
Shenhe District
Shenyang 110016
People's Republic of China
;
    'Yu Sha'
;
School of Pharmaceutical Engineering
Shenyang Pharmaceutical University
Mail Box 40
103 Wenhua Road
Shenhe District
Shenyang 110016
People's Republic of China
;
