# Supplementary material for: [(3aS,5aR,8aR,8bS)-2,2,7,7-Tetra­methyl­tetra­hydro-3aH-bis­[1,3]dioxolo[4,5-b:4′,5′-d]pyran-3a-yl]methyl (R)-N-(1-phenyl­eth­yl)sulfamate
Source: Acta Crystallogr Sect E Struct Rep Online. 2012 Apr 28;68(Pt 5):o1581. doi: 10.1107/S1600536812016704 (PMC3344676; doi:10.1107/S1600536812016704)
Supplement: Supplementary file 2 [file e-68-o1581-Isup2.hkl]

# 
# h,k,l, Fc-squared, Fo-squared, sigma(Fo-squared) and status flag 
# 
data_I
_shelx_title ' VA216 in P2(1)2(1)2(1)' 
_shelx_refln_list_code          4 
_shelx_F_calc_maximum      151.32 
_exptl_crystal_F_000       944.00 
_reflns_d_resolution_high  0.8401 
 
loop_ 
 _symmetry_equiv_pos_as_xyz 
 'x, y, z' 
 '-x+1/2, -y, z+1/2' 
 '-x, y+1/2, -z+1/2' 
 'x+1/2, -y+1/2, -z' 
 
_cell_length_a     9.5733 
_cell_length_b    15.0134 
_cell_length_c    15.9462 
_cell_angle_alpha  90.000 
_cell_angle_beta   90.000 
_cell_angle_gamma  90.000 
 
_shelx_F_squared_multiplier     1.000 
 
loop_ 
 _refln_index_h 
 _refln_index_k 
 _refln_index_l 
 _refln_F_squared_calc 
 _refln_F_squared_meas 
 _refln_F_squared_sigma 
 _refln_observed_status 
   2   0   0    22898.77    20227.41    366.72 o 
   4   0   0     5986.43     6614.74     66.65 o 
   6   0   0     5254.39     5818.38     62.77 o 
   8   0   0       71.29      117.48     27.82 o 
  10   0   0       13.45       13.72      7.46 o 
   1   1   0        4.34        2.27      0.47 o 
   2   1   0     8342.69     8160.85     62.52 o 
   3   1   0      200.86      183.46      3.99 o 
   4   1   0     1266.55     1280.77     14.23 o 
   5   1   0     1236.36     1256.92     17.55 o 
   6   1   0      674.28      679.27     10.78 o 
   7   1   0        6.21        5.57      2.36 o 
   8   1   0       48.29       46.03      5.41 o 
   9   1   0       32.40       26.31      6.02 o 
  10   1   0       20.82       15.17      4.49 o 
  11   1   0        0.59       -3.48      3.48 o 
   0   2   0     2023.66     1993.42     27.84 o 
   1   2   0     4709.61     4870.92     36.28 o 
   2   2   0      554.20      544.13      6.24 o 
   3   2   0     1365.11     1337.50     11.91 o 
   4   2   0      925.13     1009.69     10.50 o 
   5   2   0      354.10      341.62      6.02 o 
   6   2   0      576.35      591.81      8.76 o 
   7   2   0       15.65       14.33      2.49 o 
   8   2   0       45.14       45.91      5.41 o 
   9   2   0        1.02       -0.64      3.35 o 
  10   2   0       17.79       12.98      4.37 o 
  11   2   0        4.70        9.94      4.10 o 
   1   3   0     3175.03     3390.20     26.20 o 
   2   3   0      139.40      113.19      2.99 o 
   3   3   0        2.45        4.94      1.24 o 
   4   3   0      613.76      605.41      8.32 o 
   5   3   0       91.29       92.58      3.42 o 
   6   3   0      337.67      340.32      6.68 o 
   7   3   0       40.40       43.93      3.63 o 
   8   3   0       10.96       11.77      4.23 o 
   9   3   0        3.32        3.78      3.77 o 
  10   3   0        5.23        8.65      4.59 o 
  11   3   0        0.35       -1.39      5.94 o 
   0   4   0    11489.47    11452.27    130.90 o 
   1   4   0     1207.16     1132.49     10.59 o 
   2   4   0      251.91      239.91      6.43 o 
   3   4   0        8.69       11.13      1.64 o 
   4   4   0        3.39        9.42      1.68 o 
   5   4   0      118.62      138.45      4.11 o 
   6   4   0      285.65      271.92      6.35 o 
   7   4   0      185.35      178.66      5.85 o 
   8   4   0        0.17       -2.00      4.55 o 
   9   4   0       47.55       43.26      5.51 o 
  10   4   0        2.56        2.84      4.84 o 
  11   4   0        1.92       -0.87      6.81 o 
   1   5   0      450.95      428.37      5.65 o 
   2   5   0      178.64      150.58      3.59 o 
   3   5   0      180.25      183.12      4.84 o 
   4   5   0      413.86      438.00      7.27 o 
   5   5   0       47.08       44.96      3.26 o 
   6   5   0      341.06      298.73      7.16 o 
   7   5   0        9.61       14.34      3.15 o 
   8   5   0        5.25       17.60      4.94 o 
   9   5   0       85.95       84.72      7.93 o 
  10   5   0        4.00       -3.91      3.91 o 
   0   6   0     7386.89     7852.37     93.08 o 
   1   6   0     4121.84     4578.18     45.66 o 
   2   6   0       11.40       14.21      1.71 o 
   3   6   0      249.29      288.76      5.64 o 
   4   6   0      763.59      881.48     12.51 o 
   5   6   0      812.37      772.16     11.11 o 
   6   6   0       49.41       50.11      3.74 o 
   7   6   0      881.55      857.44     15.13 o 
   8   6   0        1.74        4.64      3.19 o 
   9   6   0       10.38        9.16      4.94 o 
  10   6   0        4.43        0.24      4.17 o 
   1   7   0      422.09      359.16      6.53 o 
   2   7   0     2356.31     2358.20     21.34 o 
   3   7   0     1328.06     1307.05     14.25 o 
   4   7   0       32.43       36.19      2.84 o 
   5   7   0        8.33       10.99      2.56 o 
   6   7   0       10.65       10.67      3.01 o 
   7   7   0      118.09      144.91      6.79 o 
   8   7   0        4.56        8.04      4.10 o 
   9   7   0      139.56      151.22      9.52 o 
  10   7   0        0.64       -1.22      5.72 o 
   0   8   0      307.44      348.98      9.56 o 
   1   8   0     1575.73     1736.10     26.49 o 
   2   8   0       17.20       20.23      2.14 o 
   3   8   0      289.44      291.76      6.09 o 
   4   8   0        4.52        4.43      2.08 o 
   5   8   0      122.42      111.22      4.80 o 
   6   8   0      284.05      310.38      7.78 o 
   7   8   0      352.44      332.69      9.54 o 
   8   8   0        0.16        0.93      2.93 o 
   9   8   0        0.25        2.52      4.93 o 
  10   8   0        8.33        5.00      6.90 o 
   1   9   0       20.64       24.70      2.59 o 
   2   9   0       91.78       89.89      3.54 o 
   3   9   0      713.81      773.31     13.82 o 
   4   9   0      135.22      137.99      4.84 o 
   5   9   0        0.24       -0.43      2.94 o 
   6   9   0       95.79       96.04      5.04 o 
   7   9   0       16.25       25.05      4.04 o 
   8   9   0       49.44       48.39      5.15 o 
   9   9   0       77.62       95.62     10.05 o 
   0  10   0      151.08      157.22      7.30 o 
   1  10   0      475.57      434.31      9.83 o 
   2  10   0      199.21      209.01      5.31 o 
   3  10   0        1.52        0.02      2.65 o 
   4  10   0        7.25       13.54      2.94 o 
   5  10   0      512.14      489.86     12.04 o 
   6  10   0        1.14       -0.80      3.15 o 
   7  10   0      231.20      208.61      9.12 o 
   8  10   0       14.72       12.60      4.23 o 
   9  10   0        2.89       10.63     10.34 o 
   1  11   0      331.73      339.93      9.60 o 
   2  11   0        5.15       -2.25      2.25 o 
   3  11   0       59.98       51.52      4.00 o 
   4  11   0       25.40       28.74      4.01 o 
   5  11   0        0.02       -0.45      2.66 o 
   6  11   0       63.64       79.17      5.44 o 
   7  11   0        8.45       10.77      4.01 o 
   8  11   0       40.98       41.56      5.88 o 
   0  12   0      146.21      147.34      7.91 o 
   1  12   0      134.56      127.39      5.24 o 
   2  12   0        4.74        3.25      2.26 o 
   3  12   0        0.92        4.96      3.29 o 
   4  12   0        0.02        1.05      3.12 o 
   5  12   0       72.72       72.81      6.18 o 
   6  12   0       51.17       52.12      7.21 o 
   7  12   0       27.05       35.40      6.19 o 
   8  12   0        0.30        5.14      5.74 o 
   1  13   0      170.56      165.56     17.28 o 
   2  13   0       45.50       37.03      6.41 o 
   3  13   0      167.58      201.68     13.36 o 
   4  13   0      158.79      154.04     18.59 o 
   5  13   0        4.50        5.39      4.74 o 
   6  13   0        0.61       -1.95      3.86 o 
   7  13   0       18.87       21.97      7.88 o 
   0  14   0       43.36       42.36     10.24 o 
   1  14   0       12.57       11.01      5.42 o 
   2  14   0       39.16       27.75      6.03 o 
   3  14   0      110.90      151.29     11.03 o 
   4  14   0       23.77       25.47      6.08 o 
   5  14   0      154.66      198.97     17.02 o 
   6  14   0       28.54       29.63      6.09 o 
   7  14   0       31.55       22.18      8.47 o 
   1  15   0       46.09       48.65      7.93 o 
   2  15   0       12.55        2.95      6.82 o 
   3  15   0       75.79       78.57      8.92 o 
   4  15   0        2.39        3.82      6.22 o 
   5  15   0        3.36        5.13      9.86 o 
   6  15   0        0.58        8.70      6.49 o 
   0  16   0      201.73      189.05     18.33 o 
   1  16   0        3.79        4.01      7.33 o 
   2  16   0        1.43        2.81      4.40 o 
   3  16   0        2.56        7.06      4.56 o 
   4  16   0       55.17       54.41      8.06 o 
   5  16   0       60.81       55.82     10.74 o 
   1  17   0        4.44       -4.14      4.14 o 
   2  17   0       13.34       18.58      5.88 o 
   3  17   0        7.81        7.39      4.48 o 
   1   0   1    22271.70    18144.46    350.76 o 
   2   0   1    15078.54    13943.92    127.68 o 
   3   0   1      203.83      209.77      3.92 o 
   4   0   1     1976.50     1992.90     17.04 o 
   5   0   1      381.13      355.63      5.99 o 
   6   0   1      426.03      393.97      9.86 o 
   7   0   1      146.94      152.92      5.82 o 
   8   0   1        1.22        3.60      3.63 o 
   9   0   1       36.83       36.16      5.19 o 
  10   0   1        0.21       -1.24      3.72 o 
  11   0   1        0.00       -2.26      6.96 o 
 -11   1   1        1.47        6.86      4.40 o 
 -10   1   1        8.36       12.91      4.29 o 
  -9   1   1       21.52       22.78      4.63 o 
  -8   1   1       61.77       71.49      4.92 o 
  -7   1   1       68.62       60.12      4.23 o 
  -6   1   1      983.39     1062.99     14.10 o 
  -5   1   1      379.57      408.56      8.61 o 
  -4   1   1      274.42      306.98      6.58 o 
  -3   1   1      741.63      786.24      9.19 o 
  -2   1   1     1532.09     1558.58     15.31 o 
  -1   1   1     2620.58     2571.82     18.40 o 
   0   1   1     8883.43     8199.97    149.11 o 
   1   1   1     2646.38     2632.38     22.54 o 
   2   1   1     1506.23     1555.89     13.39 o 
   3   1   1      732.90      809.82      7.36 o 
   4   1   1      275.41      305.88      5.10 o 
   5   1   1      378.05      381.54      7.05 o 
   6   1   1      987.70     1048.28     13.77 o 
   7   1   1       68.53       61.76      4.01 o 
   8   1   1       61.56       61.11      5.93 o 
   9   1   1       22.35       23.91      4.70 o 
  10   1   1        9.39       10.61      4.20 o 
  11   1   1        1.47       -4.37      4.37 o 
 -11   2   1        6.91       12.44      4.28 o 
 -10   2   1        2.01       -1.92      3.21 o 
  -9   2   1       74.84       74.17      6.56 o 
  -8   2   1       10.95       16.11      3.40 o 
  -7   2   1       58.70       59.39      3.69 o 
  -6   2   1      228.43      236.30      5.71 o 
  -5   2   1      670.47      751.03      9.56 o 
  -4   2   1     1658.66     1713.16     15.47 o 
  -3   2   1     2132.10     2167.47     17.55 o 
  -2   2   1      581.78      520.39      5.73 o 
  -1   2   1     3208.83     3317.67     23.14 o 
   0   2   1    15679.24    14401.04    279.95 o 
   1   2   1     3182.94     3294.00     25.31 o 
   2   2   1      575.90      518.72      6.70 o 
   3   2   1     2112.32     2165.49     17.32 o 
   4   2   1     1629.49     1695.63     15.09 o 
   5   2   1      672.44      736.25      9.77 o 
   6   2   1      215.59      230.17      5.31 o 
   7   2   1       59.85       60.63      4.12 o 
   8   2   1       11.60        3.74      3.49 o 
   9   2   1       76.18       73.78      6.51 o 
  10   2   1        1.87        2.75      4.65 o 
  11   2   1        6.80        5.20      8.66 o 
 -11   3   1        7.13        8.99      4.13 o 
 -10   3   1        3.04        4.04      3.59 o 
  -9   3   1       27.00       25.69      4.67 o 
  -8   3   1       57.85       67.48      5.41 o 
  -7   3   1      179.24      165.82      5.39 o 
  -6   3   1      540.99      567.20      8.87 o 
  -5   3   1      221.08      236.43      5.18 o 
  -4   3   1      831.48      848.63      9.64 o 
  -3   3   1      401.22      369.97      5.32 o 
  -2   3   1      286.13      292.89      4.17 o 
  -1   3   1    11430.09    10855.84    132.80 o 
   0   3   1     6880.64     6933.24     60.93 o 
   1   3   1    11434.61    11118.88     79.79 o 
   2   3   1      303.34      306.65      4.68 o 
   3   3   1      410.99      372.00      5.70 o 
   4   3   1      839.97      853.35     11.24 o 
   5   3   1      214.93      233.24      5.10 o 
   6   3   1      543.27      573.94      9.21 o 
   7   3   1      177.18      179.38      6.79 o 
   8   3   1       56.75       73.34      7.41 o 
   9   3   1       26.97       18.40      5.42 o 
  10   3   1        3.44       -1.71      6.86 o 
  11   3   1        7.10        7.26      8.16 o 
 -11   4   1        4.60        3.78      4.77 o 
 -10   4   1        1.11        3.26      7.83 o 
  -9   4   1      128.67      127.30      7.87 o 
  -8   4   1      111.90      102.23      5.64 o 
  -7   4   1      241.36      229.01      6.32 o 
  -6   4   1      263.20      243.23      6.63 o 
  -5   4   1        8.10        7.63      1.84 o 
  -4   4   1      132.85      126.84      3.69 o 
  -3   4   1     1488.86     1536.47     13.78 o 
  -2   4   1      249.30      261.95      4.39 o 
  -1   4   1     3567.17     3561.12     25.13 o 
   0   4   1      545.24      570.83      7.08 o 
   1   4   1     3537.86     3515.97     31.43 o 
   2   4   1      237.42      244.78      4.42 o 
   3   4   1     1490.69     1565.05     15.09 o 
   4   4   1      145.36      140.93      4.05 o 
   5   4   1        9.13        6.99      1.96 o 
   6   4   1      255.09      234.18      6.11 o 
   7   4   1      236.42      233.67      7.77 o 
   8   4   1      115.20      105.45      7.95 o 
   9   4   1      129.03      131.81      9.70 o 
  10   4   1        1.15        4.13      5.23 o 
  11   4   1        4.48        0.59      4.63 o 
 -10   5   1        1.81        0.72      4.43 o 
  -9   5   1       21.34       20.18      4.57 o 
  -8   5   1       66.60       69.88      5.03 o 
  -7   5   1      412.59      423.32      8.88 o 
  -6   5   1      743.89      727.95     14.65 o 
  -5   5   1      406.46      410.62      7.33 o 
  -4   5   1       89.52       96.80      3.39 o 
  -3   5   1      130.84      125.70      3.67 o 
  -2   5   1     3111.60     3296.70     27.19 o 
  -1   5   1     1056.43     1085.22     11.33 o 
   0   5   1      747.66      704.80      8.71 o 
   1   5   1     1054.78     1072.95     12.30 o 
   2   5   1     3153.05     3355.97     27.55 o 
   3   5   1      126.85      120.18      3.72 o 
   4   5   1       87.95       94.79      3.68 o 
   5   5   1      410.37      399.35      7.44 o 
   6   5   1      751.72      730.72     11.15 o 
   7   5   1      415.24      408.20     10.13 o 
   8   5   1       68.12       68.63      6.78 o 
   9   5   1       21.91       21.00      5.72 o 
  10   5   1        1.82        2.87      4.28 o 
 -10   6   1        1.66        2.84      4.38 o 
  -9   6   1      129.60      126.87      8.89 o 
  -8   6   1       45.49       40.61      4.80 o 
  -7   6   1       84.01       91.25      5.13 o 
  -6   6   1      420.99      368.64      8.12 o 
  -5   6   1       93.24       99.05      4.26 o 
  -4   6   1      874.98      888.72     12.59 o 
  -3   6   1     1622.86     1722.63     16.89 o 
  -2   6   1       84.53       97.89      3.05 o 
  -1   6   1      524.80      512.07      5.82 o 
   0   6   1     9817.82    10161.35     83.87 o 
   1   6   1      506.99      476.37      7.62 o 
   2   6   1       89.18      100.43      3.28 o 
   3   6   1     1632.72     1723.40     18.80 o 
   4   6   1      864.12      900.00     11.49 o 
   5   6   1       94.40       95.12      4.21 o 
   6   6   1      412.52      380.88      8.08 o 
   7   6   1       85.66       85.64      5.57 o 
   8   6   1       46.15       51.74      6.42 o 
   9   6   1      129.88      143.78      9.42 o 
  10   6   1        1.76        1.34      4.03 o 
 -10   7   1        9.73       11.20      4.79 o 
  -9   7   1       22.28       17.39      5.26 o 
  -8   7   1       86.53       84.56      5.98 o 
  -7   7   1      330.23      327.06      8.36 o 
  -6   7   1       60.38       59.95      4.23 o 
  -5   7   1      197.95      201.01      5.83 o 
  -4   7   1      121.04      114.54      4.21 o 
  -3   7   1      343.73      364.58      6.42 o 
  -2   7   1     1985.98     2142.95     24.60 o 
  -1   7   1     2093.19     2246.80     17.96 o 
   0   7   1      530.00      481.06     10.62 o 
   1   7   1     2113.83     2234.72     22.98 o 
   2   7   1     1957.96     2126.38     19.96 o 
   3   7   1      329.24      351.37      6.50 o 
   4   7   1      117.89      115.96      5.00 o 
   5   7   1      193.23      196.90      5.79 o 
   6   7   1       61.90       64.71      4.27 o 
   7   7   1      330.77      307.38      9.17 o 
   8   7   1       84.87       86.69      7.37 o 
   9   7   1       22.63       16.11      5.19 o 
  10   7   1        9.76        6.62      5.20 o 
 -10   8   1        7.14        8.23      4.74 o 
  -9   8   1       71.74       78.67      7.60 o 
  -8   8   1      238.27      238.46     14.64 o 
  -7   8   1       64.96       72.63      4.88 o 
  -6   8   1      298.70      276.61      7.49 o 
  -5   8   1      254.89      250.39      6.56 o 
  -4   8   1       46.32       46.73      3.16 o 
  -3   8   1      183.47      182.85      6.52 o 
  -2   8   1      963.06     1027.24     11.61 o 
  -1   8   1      517.37      511.26      6.46 o 
   0   8   1       29.36       30.89      3.48 o 
   1   8   1      523.73      506.80      8.66 o 
   2   8   1      953.74     1019.23     12.11 o 
   3   8   1      181.75      181.86      4.97 o 
   4   8   1       44.29       46.38      3.26 o 
   5   8   1      254.34      253.05      6.59 o 
   6   8   1      298.84      289.77      7.57 o 
   7   8   1       63.73       77.58      5.43 o 
   8   8   1      239.69      225.40     10.21 o 
   9   8   1       71.02       77.12      7.69 o 
  10   8   1        7.01       12.55      5.54 o 
  -9   9   1        4.74        2.67      5.46 o 
  -8   9   1       32.20       33.68      5.62 o 
  -7   9   1      131.85      113.76      6.36 o 
  -6   9   1        5.34        1.17      2.64 o 
  -5   9   1      134.34      145.98      6.37 o 
  -4   9   1       91.29       82.88      3.96 o 
  -3   9   1       10.26        9.81      2.01 o 
  -2   9   1      361.53      415.17      6.88 o 
  -1   9   1       52.88       57.59      2.45 o 
   0   9   1     2671.39     2856.64     28.77 o 
   1   9   1       50.36       50.88      3.31 o 
   2   9   1      355.23      398.99      7.24 o 
   3   9   1       10.03        8.35      2.13 o 
   4   9   1       92.33       88.86      4.57 o 
   5   9   1      130.87      130.95      5.27 o 
   6   9   1        5.56        4.49      2.66 o 
   7   9   1      133.99      123.47      6.45 o 
   8   9   1       31.98       34.64      5.67 o 
   9   9   1        4.83       10.39      4.49 o 
  -9  10   1       54.71       68.36     15.92 o 
  -8  10   1       62.34       60.37      6.65 o 
  -7  10   1       58.23       64.55      5.50 o 
  -6  10   1       89.51       91.36      6.04 o 
  -5  10   1       56.53       55.52      4.56 o 
  -4  10   1      171.57      167.90      6.86 o 
  -3  10   1      112.22      102.57      4.73 o 
  -2  10   1      125.52      127.65      6.47 o 
  -1  10   1       95.76       91.38      3.57 o 
   0  10   1       32.71       32.08      2.96 o 
   1  10   1      104.48      103.86      8.45 o 
   2  10   1      126.80      126.53      4.42 o 
   3  10   1      111.61      106.71      4.38 o 
   4  10   1      170.90      168.30      5.54 o 
   5  10   1       55.68       55.43      4.07 o 
   6  10   1       90.01       80.10      4.72 o 
   7  10   1       60.06       59.12      6.04 o 
   8  10   1       62.58       69.53      8.70 o 
   9  10   1       54.76       65.45      9.00 o 
  -8  11   1       18.92       21.13      5.47 o 
  -7  11   1       91.72      123.63     23.18 o 
  -6  11   1       44.23       38.42      4.51 o 
  -5  11   1       65.30       55.22      4.62 o 
  -4  11   1        3.09        7.55      2.82 o 
  -3  11   1       41.93       36.60      3.59 o 
  -2  11   1      221.58      211.53      9.91 o 
  -1  11   1      141.01      140.78      5.45 o 
   0  11   1      221.99      219.34      6.29 o 
   1  11   1      144.55      127.21      6.43 o 
   2  11   1      223.29      221.73      6.72 o 
   3  11   1       37.72       35.86      3.72 o 
   4  11   1        3.38        6.71      2.67 o 
   5  11   1       60.37       58.70      4.77 o 
   6  11   1       43.77       51.56      4.79 o 
   7  11   1       92.47      101.36      7.33 o 
   8  11   1       18.93       25.33      6.91 o 
  -8  12   1        5.79        6.74      5.72 o 
  -7  12   1       33.18       47.87     10.01 o 
  -6  12   1       15.23       20.92      8.20 o 
  -5  12   1       14.86       16.01      8.43 o 
  -4  12   1       21.66       22.21      5.38 o 
  -3  12   1        9.91        1.31      4.69 o 
  -2  12   1       96.00       98.87      8.70 o 
  -1  12   1      135.46      131.28      9.71 o 
   0  12   1      308.36      307.12     12.86 o 
   1  12   1      137.61      133.50      7.74 o 
   2  12   1       94.82       79.50      4.88 o 
   3  12   1        9.72       10.00      2.81 o 
   4  12   1       21.69       14.64      3.13 o 
   5  12   1       14.92       14.20      3.27 o 
   6  12   1       15.19       20.44      4.17 o 
   7  12   1       34.72       46.64      5.87 o 
   8  12   1        5.80        2.69      4.80 o 
  -7  13   1       26.84       25.59      8.16 o 
  -6  13   1       77.86       70.73      8.59 o 
  -5  13   1       48.80       56.78      7.59 o 
  -4  13   1      159.73      147.63     10.73 o 
  -3  13   1       80.56       87.40      8.78 o 
  -2  13   1       84.54       85.94      8.58 o 
  -1  13   1       93.72       87.82      8.90 o 
   0  13   1      227.54      209.84     12.96 o 
   1  13   1       95.62       92.57      8.92 o 
   2  13   1       85.72       80.42      8.39 o 
   3  13   1       79.48       87.52      6.37 o 
   4  13   1      158.12      175.03      9.26 o 
   5  13   1       48.75       62.04     16.80 o 
   6  13   1       77.58       74.96     12.00 o 
   7  13   1       26.94       36.10      9.01 o 
  -7  14   1       10.36       22.72      7.66 o 
  -6  14   1        9.15       19.93      7.05 o 
  -5  14   1       27.65       36.52     10.18 o 
  -4  14   1       62.91       60.15      7.97 o 
  -3  14   1        6.48       17.05     11.26 o 
  -2  14   1      239.63      222.03     12.54 o 
  -1  14   1      185.54      195.47     11.65 o 
   0  14   1       78.87       72.09      9.33 o 
   1  14   1      183.65      190.21     11.71 o 
   2  14   1      236.93      224.73     12.34 o 
   3  14   1        6.78        7.50      7.86 o 
   4  14   1       63.20       61.61      7.90 o 
   5  14   1       27.85       23.49      5.79 o 
   6  14   1        8.97       19.72      7.22 o 
   7  14   1       10.68       27.46      7.09 o 
  -6  15   1       17.67       25.72      5.94 o 
  -5  15   1       38.03       66.03      8.64 o 
  -4  15   1        5.65        7.77      4.76 o 
  -3  15   1       70.86       81.45      9.21 o 
  -2  15   1        3.40        5.07      4.78 o 
  -1  15   1        6.74       14.81      5.45 o 
   0  15   1      183.75      172.38     12.07 o 
   1  15   1        6.79       12.38      5.46 o 
   2  15   1        3.51        0.94      7.61 o 
   3  15   1       70.60       78.09     17.83 o 
   4  15   1        5.76        5.64      6.80 o 
   5  15   1       37.27       43.74     19.72 o 
   6  15   1       17.38       19.87      6.97 o 
  -5  16   1       15.33       20.76      8.54 o 
  -4  16   1       24.95       28.91      6.53 o 
  -3  16   1       53.32       44.23     10.56 o 
  -2  16   1       26.57       40.10      7.23 o 
  -1  16   1       94.02       86.07      9.61 o 
   0  16   1        4.79       11.26      5.13 o 
   1  16   1       95.97       80.42      9.37 o 
   2  16   1       26.54       33.28      6.64 o 
   3  16   1       53.51       49.88      7.89 o 
   4  16   1       26.04       32.35      6.44 o 
   5  16   1       15.09       29.89      7.57 o 
  -3  17   1        2.86        7.18      4.30 o 
  -2  17   1        9.17       18.87      5.74 o 
  -1  17   1        1.73        4.96      4.80 o 
   0  17   1        3.01        3.50      4.98 o 
   1  17   1        1.61        0.26      8.96 o 
   2  17   1        9.54       18.94      5.69 o 
   3  17   1        2.58        9.82      4.77 o 
   0   0   2     2760.78     2836.91     33.78 o 
   1   0   2     1511.08     1656.28     15.21 o 
   2   0   2     2578.19     2610.51     23.92 o 
   3   0   2      339.70      338.93      4.57 o 
   4   0   2     1385.12     1335.35     12.55 o 
   5   0   2       23.81       23.29      2.03 o 
   6   0   2        2.21        3.43      1.67 o 
   7   0   2      279.52      268.15      8.24 o 
   8   0   2      130.11      121.94      5.91 o 
   9   0   2       16.57       20.07      4.58 o 
  10   0   2        1.87       -1.99      3.69 o 
  11   0   2        0.24        6.55      4.91 o 
 -11   1   2        7.77       15.99      6.42 o 
 -10   1   2       14.59       15.21      4.46 o 
  -9   1   2       12.92       14.86      4.21 o 
  -8   1   2       98.69       94.14      5.48 o 
  -7   1   2       64.00       62.05      4.35 o 
  -6   1   2       35.25       25.35      3.01 o 
  -5   1   2      642.52      575.09     11.51 o 
  -4   1   2     2024.11     2149.07     20.54 o 
  -3   1   2     1187.55     1265.60     12.81 o 
  -2   1   2     3973.81     3928.19     30.70 o 
  -1   1   2    14588.60    13541.49    109.88 o 
   0   1   2      892.11      868.42      9.92 o 
   1   1   2    14552.27    13500.27    109.85 o 
   2   1   2     3960.05     3904.94     33.96 o 
   3   1   2     1174.42     1251.53     10.81 o 
   4   1   2     2034.93     2179.45     16.54 o 
   5   1   2      652.80      599.47      7.04 o 
   6   1   2       37.90       30.42      2.31 o 
   7   1   2       67.63       64.48      6.69 o 
   8   1   2      100.35       93.97      6.46 o 
   9   1   2       12.82       12.56      4.09 o 
  10   1   2       14.38       17.65      5.73 o 
  11   1   2        7.75       20.50      5.94 o 
 -11   2   2        1.16        3.16      3.55 o 
 -10   2   2        4.20        8.11      3.94 o 
  -9   2   2       14.44       13.05      4.36 o 
  -8   2   2      347.13      355.90     11.32 o 
  -7   2   2      133.63      129.80      5.11 o 
  -6   2   2      219.65      212.62      5.89 o 
  -5   2   2     1254.83     1326.76     13.91 o 
  -4   2   2      602.61      668.19      8.38 o 
  -3   2   2      479.32      521.75      6.57 o 
  -2   2   2     9560.90     9476.41     63.39 o 
  -1   2   2     4135.66     4093.20     34.45 o 
   0   2   2     3123.88     3092.18     31.02 o 
   1   2   2     4066.41     4059.91     31.92 o 
   2   2   2     9579.57     9275.25     68.89 o 
   3   2   2      480.49      542.69      7.20 o 
   4   2   2      610.32      677.94      8.35 o 
   5   2   2     1246.54     1328.65     14.16 o 
   6   2   2      218.21      224.70      5.44 o 
   7   2   2      131.24      145.72      8.16 o 
   8   2   2      344.55      368.14     22.29 o 
   9   2   2       14.93       15.20      5.17 o 
  10   2   2        3.62        0.71      4.66 o 
  11   2   2        1.06        3.94      4.78 o 
 -11   3   2        1.34        5.48      4.88 o 
 -10   3   2        4.43        9.79      3.95 o 
  -9   3   2       15.67       13.37      4.26 o 
  -8   3   2       40.62       50.28      4.06 o 
  -7   3   2      286.74      269.91      6.82 o 
  -6   3   2      216.59      207.88      5.63 o 
  -5   3   2      741.88      787.74     10.08 o 
  -4   3   2      323.32      296.41      5.39 o 
  -3   3   2      419.26      423.14      5.83 o 
  -2   3   2     4946.62     4919.22     34.60 o 
  -1   3   2    11237.86    10780.94     66.49 o 
   0   3   2    20432.98    18894.20    324.04 o 
   1   3   2    11227.16    10781.19     94.60 o 
   2   3   2     4901.22     4882.12     37.77 o 
   3   3   2      404.92      412.42      5.97 o 
   4   3   2      333.72      316.47      5.55 o 
   5   3   2      741.53      785.37     12.45 o 
   6   3   2      220.99      228.44      5.62 o 
   7   3   2      282.13      263.98     17.10 o 
   8   3   2       40.74       46.67      6.34 o 
   9   3   2       15.95       12.33      5.09 o 
  10   3   2        4.24        4.69      4.71 o 
  11   3   2        1.26        1.90      4.94 o 
 -11   4   2       21.00       24.83      5.03 o 
 -10   4   2        6.69       12.52      4.22 o 
  -9   4   2       30.70       27.51      4.92 o 
  -8   4   2      319.15      302.57      7.57 o 
  -7   4   2      141.17      135.21      5.19 o 
  -6   4   2      389.88      398.43      7.60 o 
  -5   4   2      361.18      366.10      6.65 o 
  -4   4   2      466.00      453.83      6.79 o 
  -3   4   2      266.81      263.99      4.81 o 
  -2   4   2     1603.43     1703.15     13.85 o 
  -1   4   2     4881.89     4793.62     33.07 o 
   0   4   2      923.25      881.98      9.65 o 
   1   4   2     4903.43     4789.26     41.63 o 
   2   4   2     1570.50     1663.19     15.44 o 
   3   4   2      276.24      284.38      5.09 o 
   4   4   2      456.60      448.35      7.09 o 
   5   4   2      358.57      360.97      6.79 o 
   6   4   2      390.44      396.50      9.51 o 
   7   4   2      139.56      128.45      7.70 o 
   8   4   2      314.70      275.45     11.17 o 
   9   4   2       32.26       28.61      5.87 o 
  10   4   2        6.74        6.25      4.91 o 
  11   4   2       20.52       22.96      6.20 o 
 -10   5   2       12.43       19.38      4.35 o 
  -9   5   2       60.65       57.10      5.99 o 
  -8   5   2       21.55       23.26      3.38 o 
  -7   5   2      153.21      153.58      5.64 o 
  -6   5   2       67.66       57.10      3.65 o 
  -5   5   2     1149.04     1141.82     12.97 o 
  -4   5   2       51.78       45.44      2.61 o 
  -3   5   2      840.08      862.29      9.27 o 
  -2   5   2      122.76      116.76      2.81 o 
  -1   5   2      462.10      495.65      5.55 o 
   0   5   2      251.53      257.42      4.51 o 
   1   5   2      474.06      510.16      8.91 o 
   2   5   2      120.27      109.20      3.30 o 
   3   5   2      851.31      865.36     10.27 o 
   4   5   2       55.44       53.12      2.91 o 
   5   5   2     1150.63     1160.15     13.81 o 
   6   5   2       65.51       60.68      5.10 o 
   7   5   2      152.14      166.83     10.70 o 
   8   5   2       22.71       24.69      5.17 o 
   9   5   2       59.71       66.82      7.32 o 
  10   5   2       12.88       15.43      4.88 o 
 -10   6   2        7.20        7.89      4.69 o 
  -9   6   2       88.08       76.98      6.53 o 
  -8   6   2       55.47       52.35      4.66 o 
  -7   6   2      232.82      255.67      8.83 o 
  -6   6   2      296.78      298.20      6.84 o 
  -5   6   2       19.48       20.92      2.52 o 
  -4   6   2      146.11      140.41      4.03 o 
  -3   6   2      957.08      940.66     11.00 o 
  -2   6   2     1031.22     1123.39     11.47 o 
  -1   6   2      704.10      707.29      7.03 o 
   0   6   2      125.16      146.72      5.67 o 
   1   6   2      698.47      699.43     11.55 o 
   2   6   2     1008.33     1110.17     12.22 o 
   3   6   2      980.03      960.68     11.41 o 
   4   6   2      142.05      136.93      4.39 o 
   5   6   2       20.47       24.65      2.79 o 
   6   6   2      300.45      299.83      8.32 o 
   7   6   2      229.65      243.51      8.09 o 
   8   6   2       54.62       48.43      6.26 o 
   9   6   2       89.92       78.12      7.82 o 
  10   6   2        7.34        4.66      4.90 o 
 -10   7   2       12.43       18.09      5.87 o 
  -9   7   2       30.01       27.62      4.71 o 
  -8   7   2      181.23      176.20      7.57 o 
  -7   7   2      176.82      156.26      6.10 o 
  -6   7   2      323.64      293.04      7.51 o 
  -5   7   2      935.59      925.43     12.76 o 
  -4   7   2      406.73      429.92      7.63 o 
  -3   7   2      441.10      415.57      6.82 o 
  -2   7   2     1383.22     1424.37     13.92 o 
  -1   7   2      299.09      323.74      4.50 o 
   0   7   2        3.47        5.63      2.01 o 
   1   7   2      311.30      329.07      8.00 o 
   2   7   2     1361.33     1389.47     14.82 o 
   3   7   2      451.10      442.68      8.41 o 
   4   7   2      406.72      427.70      7.76 o 
   5   7   2      947.88      953.69     12.83 o 
   6   7   2      317.88      283.88     12.81 o 
   7   7   2      178.74      162.95     12.62 o 
   8   7   2      178.97      177.08      9.16 o 
   9   7   2       30.20       31.76      5.94 o 
  10   7   2       12.21        8.96      4.96 o 
 -10   8   2        5.81       12.26     10.14 o 
  -9   8   2        3.63        8.45      5.92 o 
  -8   8   2       49.01       51.52      5.19 o 
  -7   8   2       68.70       71.14      4.81 o 
  -6   8   2      106.08      113.09      7.35 o 
  -5   8   2      305.51      280.63      6.91 o 
  -4   8   2       56.89       54.88      3.33 o 
  -3   8   2       12.16       12.24      1.92 o 
  -2   8   2      171.08      169.26      3.99 o 
  -1   8   2      409.07      423.04      5.48 o 
   0   8   2     1028.83     1009.89     12.82 o 
   1   8   2      399.35      404.90      9.39 o 
   2   8   2      167.87      167.86      4.70 o 
   3   8   2       13.23       14.28      2.29 o 
   4   8   2       52.69       53.26      3.48 o 
   5   8   2      306.04      289.95      7.29 o 
   6   8   2      108.17      103.88      5.78 o 
   7   8   2       69.74       70.64      5.37 o 
   8   8   2       48.19       49.98      6.36 o 
   9   8   2        3.80        5.37      5.26 o 
  10   8   2        6.01        3.67      4.47 o 
  -9   9   2       45.85       56.98      6.77 o 
  -8   9   2        4.24        0.02      3.67 o 
  -7   9   2      179.02      173.60      7.52 o 
  -6   9   2       92.82       87.54      5.61 o 
  -5   9   2        5.67        3.53      2.88 o 
  -4   9   2      147.61      141.49      5.58 o 
  -3   9   2      153.85      155.39      5.31 o 
  -2   9   2      141.91      127.03      5.03 o 
  -1   9   2      450.48      442.93      6.92 o 
   0   9   2      280.01      263.82      6.23 o 
   1   9   2      440.94      435.60      8.64 o 
   2   9   2      146.80      135.18      4.48 o 
   3   9   2      150.17      152.73      5.04 o 
   4   9   2      147.48      144.84      5.12 o 
   5   9   2        5.32        7.08      2.62 o 
   6   9   2       90.24       88.40      7.06 o 
   7   9   2      176.67      172.36      7.33 o 
   8   9   2        4.07       -0.28      4.05 o 
   9   9   2       45.37       67.58     10.52 o 
  -9  10   2        1.12        7.40      4.31 o 
  -8  10   2       17.38       15.71      6.25 o 
  -7  10   2        2.59        0.36      3.11 o 
  -6  10   2       42.42       46.70      5.67 o 
  -5  10   2       30.24       31.72      3.94 o 
  -4  10   2      262.74      258.73      7.37 o 
  -3  10   2      201.72      205.68      6.12 o 
  -2  10   2       80.62       74.82      4.74 o 
  -1  10   2      209.47      199.15      4.86 o 
   0  10   2      312.54      297.74      6.89 o 
   1  10   2      212.79      207.16      6.34 o 
   2  10   2       83.94       82.80      3.90 o 
   3  10   2      200.01      188.21      5.77 o 
   4  10   2      260.98      261.22      6.85 o 
   5  10   2       32.17       22.08      3.21 o 
   6  10   2       44.28       46.04      4.55 o 
   7  10   2        2.51       -0.11      2.80 o 
   8  10   2       17.10       13.03      4.52 o 
   9  10   2        1.15       -1.98      4.75 o 
  -8  11   2       22.18       12.11      6.32 o 
  -7  11   2       14.70       15.54      5.87 o 
  -6  11   2       90.89       96.02      9.11 o 
  -5  11   2        2.06        3.40      4.32 o 
  -4  11   2       48.84       62.09      8.07 o 
  -3  11   2       52.09       46.08      7.05 o 
  -2  11   2      117.19      140.82      9.73 o 
  -1  11   2        5.53        5.61      3.17 o 
   0  11   2       59.02       45.61      4.77 o 
   1  11   2        7.22        6.32      2.59 o 
   2  11   2      114.17      117.41      4.67 o 
   3  11   2       51.67       50.99      3.71 o 
   4  11   2       49.51       56.32      4.39 o 
   5  11   2        2.17        3.94      2.98 o 
   6  11   2       89.07       88.74      6.76 o 
   7  11   2       15.55       26.58      4.75 o 
   8  11   2       22.19       31.60      6.69 o 
  -8  12   2       24.66       40.63      9.17 o 
  -7  12   2       23.82       23.32      6.01 o 
  -6  12   2       39.66       38.94      7.15 o 
  -5  12   2        7.54        4.43      4.34 o 
  -4  12   2       16.39       14.09      5.31 o 
  -3  12   2       57.44       52.87     11.17 o 
  -2  12   2       34.63       38.88      6.99 o 
  -1  12   2       17.45       16.54      6.01 o 
   0  12   2       99.21       98.77      6.40 o 
   1  12   2       17.16       17.96      3.83 o 
   2  12   2       36.32       30.21      3.74 o 
   3  12   2       60.26       63.29      4.67 o 
   4  12   2       16.85       13.37      3.25 o 
   5  12   2        8.71       12.47      3.26 o 
   6  12   2       38.41       47.61      5.59 o 
   7  12   2       23.36       25.85      4.89 o 
   8  12   2       24.64       24.61      8.44 o 
  -7  13   2       13.38       24.57     12.85 o 
  -6  13   2        3.28        1.28      7.45 o 
  -5  13   2        8.20        7.73      5.30 o 
  -4  13   2       47.56       39.09      7.04 o 
  -3  13   2       40.99       40.46      9.84 o 
  -2  13   2      298.74      284.58     17.52 o 
  -1  13   2      281.97      300.76     19.85 o 
   0  13   2       77.55       76.89      6.06 o 
   1  13   2      285.98      290.87     10.00 o 
   2  13   2      294.32      302.61      9.53 o 
   3  13   2       42.68       39.70      4.22 o 
   4  13   2       46.84       48.40      4.67 o 
   5  13   2        8.37       14.66      3.64 o 
   6  13   2        3.14        3.49      3.68 o 
   7  13   2       13.77       13.96      4.17 o 
  -6  14   2        4.22        0.63      4.74 o 
  -5  14   2       43.69       51.27      8.11 o 
  -4  14   2       22.95       22.49      6.56 o 
  -3  14   2      146.01      151.64     11.28 o 
  -2  14   2       37.93       40.80      6.99 o 
  -1  14   2      135.59      131.84     10.38 o 
   0  14   2      228.35      208.06     11.85 o 
   1  14   2      134.42      125.58     15.14 o 
   2  14   2       38.36       58.46      7.78 o 
   3  14   2      146.82      157.85     11.02 o 
   4  14   2       21.48       29.42      6.23 o 
   5  14   2       45.43       52.02      7.24 o 
   6  14   2        3.72        7.59      5.91 o 
  -6  15   2       10.61       15.33      5.04 o 
  -5  15   2       14.92       18.20      5.83 o 
  -4  15   2       16.61       21.15      6.09 o 
  -3  15   2       30.82       24.25      6.34 o 
  -2  15   2       73.73       76.64      9.01 o 
  -1  15   2      101.24      109.79     12.41 o 
   0  15   2       61.70       75.68      8.96 o 
   1  15   2      101.77       88.12      9.42 o 
   2  15   2       72.19       65.94      8.45 o 
   3  15   2       30.66       35.69      6.88 o 
   4  15   2       15.80       13.45      7.70 o 
   5  15   2       15.10       26.52      5.96 o 
   6  15   2       10.49       30.67      9.47 o 
  -4  16   2       13.61       19.80      5.73 o 
  -3  16   2        0.12       -0.80      6.40 o 
  -2  16   2        3.15        1.46      4.61 o 
  -1  16   2       25.60       25.85      6.51 o 
   0  16   2        0.02        0.61      4.57 o 
   1  16   2       25.55       35.90     13.64 o 
   2  16   2        3.13        4.83      4.34 o 
   3  16   2        0.12        2.28      3.91 o 
   4  16   2       13.81       12.42      4.98 o 
  -3  17   2       14.92       13.31      4.85 o 
  -2  17   2       45.14       48.71      8.80 o 
  -1  17   2       25.27       29.62      7.17 o 
   0  17   2       21.49       22.53      6.26 o 
   1  17   2       25.19       37.01      7.02 o 
   2  17   2       45.03       46.18     10.01 o 
   3  17   2       15.21       21.52      5.63 o 
   1   0   3        0.99        0.02      0.96 o 
   2   0   3       31.92       36.85      2.15 o 
   3   0   3     3074.06     2921.29     27.94 o 
   4   0   3       16.58       18.34      1.59 o 
   5   0   3     1310.19     1382.92     14.72 o 
   6   0   3       47.52       47.83      4.12 o 
   7   0   3      275.19      306.02     11.06 o 
   8   0   3       42.43       33.62      4.64 o 
   9   0   3        6.27       13.87      5.00 o 
  10   0   3        2.60        7.70      4.99 o 
  11   0   3       24.63       38.73      8.23 o 
 -11   1   3        4.37        7.37      4.69 o 
 -10   1   3       13.23       10.18      5.03 o 
  -9   1   3       40.45       38.16      4.97 o 
  -8   1   3       61.25       69.21      5.08 o 
  -7   1   3       39.21       33.81      3.83 o 
  -6   1   3      370.10      385.97      8.20 o 
  -5   1   3      681.94      719.95     10.56 o 
  -4   1   3     2386.76     2644.78     24.29 o 
  -3   1   3      347.50      325.52      6.22 o 
  -2   1   3     3312.87     3432.32     30.53 o 
  -1   1   3     7452.57     7370.21     60.76 o 
   0   1   3    19971.35    18103.82    240.30 o 
   1   1   3     7553.49     7431.72     63.42 o 
   2   1   3     3312.25     3391.04     30.17 o 
   3   1   3      345.76      334.95      5.02 o 
   4   1   3     2395.07     2673.50     20.86 o 
   5   1   3      678.89      706.33      8.11 o 
   6   1   3      365.84      369.06     10.69 o 
   7   1   3       37.12       31.36      5.22 o 
   8   1   3       60.56       63.26      7.12 o 
   9   1   3       39.47       23.44      5.90 o 
  10   1   3       12.87       13.04      5.35 o 
  11   1   3        4.01        7.82      5.27 o 
 -11   2   3        1.72        3.23      4.51 o 
 -10   2   3        4.30       10.81      5.07 o 
  -9   2   3       27.25       34.76      4.24 o 
  -8   2   3      339.06      332.50      7.98 o 
  -7   2   3      301.99      289.56     11.05 o 
  -6   2   3      155.34      140.06      5.90 o 
  -5   2   3      196.16      176.19      5.20 o 
  -4   2   3       70.68       65.53      3.21 o 
  -3   2   3      672.12      635.18      7.53 o 
  -2   2   3      199.50      213.25      4.42 o 
  -1   2   3      402.20      424.23      4.94 o 
   0   2   3    14097.56    13421.88    195.50 o 
   1   2   3      403.08      420.75      8.88 o 
   2   2   3      201.74      214.35      3.56 o 
   3   2   3      691.26      661.16      7.37 o 
   4   2   3       72.68       65.46      2.55 o 
   5   2   3      193.67      184.06      5.11 o 
   6   2   3      157.61      158.02      5.40 o 
   7   2   3      300.09      272.74     10.51 o 
   8   2   3      336.34      323.72     13.47 o 
   9   2   3       26.68       40.32      6.35 o 
  10   2   3        4.11        6.48      4.74 o 
  11   2   3        1.61        4.98      5.04 o 
 -11   3   3       10.61       13.36      5.03 o 
 -10   3   3        1.34        2.95      3.34 o 
  -9   3   3       27.90       32.53      4.23 o 
  -8   3   3       18.35       22.41      3.30 o 
  -7   3   3      240.24      250.00      6.75 o 
  -6   3   3       37.80       41.35      3.85 o 
  -5   3   3       38.67       42.47      2.86 o 
  -4   3   3      662.15      717.07      8.89 o 
  -3   3   3     1173.11     1182.31     11.44 o 
  -2   3   3      328.17      319.65      5.02 o 
  -1   3   3     7651.31     7811.67     52.65 o 
   0   3   3      742.94      798.30     11.77 o 
   1   3   3     7624.05     7784.47     74.61 o 
   2   3   3      337.37      328.16      4.96 o 
   3   3   3     1195.50     1190.95     12.53 o 
   4   3   3      670.79      705.44      8.78 o 
   5   3   3       38.14       44.58      2.65 o 
   6   3   3       35.64       34.81      3.33 o 
   7   3   3      239.78      257.27     10.13 o 
   8   3   3       17.49       18.98      6.32 o 
   9   3   3       26.85       27.44      7.21 o 
  10   3   3        1.21       -1.33      4.32 o 
  11   3   3       10.19        4.89      4.95 o 
 -10   4   3       25.85       31.19      5.41 o 
  -9   4   3       33.26       29.27      4.17 o 
  -8   4   3        8.08        4.23      2.68 o 
  -7   4   3      583.18      558.79     10.70 o 
  -6   4   3      133.65      130.60      4.81 o 
  -5   4   3     1944.89     1950.32     18.57 o 
  -4   4   3      404.13      379.03      6.30 o 
  -3   4   3      591.25      614.33      7.44 o 
  -2   4   3      436.40      428.21      5.33 o 
  -1   4   3     2744.27     2992.86     21.76 o 
   0   4   3        5.91        8.50      2.13 o 
   1   4   3     2772.13     2955.98     31.74 o 
   2   4   3      443.41      437.82      6.97 o 
   3   4   3      575.89      605.89      7.96 o 
   4   4   3      411.92      385.54      7.99 o 
   5   4   3     1938.97     1918.85     19.18 o 
   6   4   3      136.57      140.49      5.58 o 
   7   4   3      586.37      614.44     15.17 o 
   8   4   3        8.23        8.03      4.19 o 
   9   4   3       33.96       38.80      6.10 o 
  10   4   3       26.32       26.70      8.69 o 
 -10   5   3        5.29        5.54      3.73 o 
  -9   5   3       43.59       39.85      4.58 o 
  -8   5   3       78.11       74.63      4.59 o 
  -7   5   3      157.99      171.12      5.88 o 
  -6   5   3       98.38      110.65      4.59 o 
  -5   5   3      141.35      138.78      4.50 o 
  -4   5   3      121.16      117.21      4.43 o 
  -3   5   3      724.96      754.72      8.58 o 
  -2   5   3      666.39      728.35      8.07 o 
  -1   5   3     2989.04     2943.30     23.51 o 
   0   5   3     1460.82     1507.31     19.16 o 
   1   5   3     2992.94     2981.44     35.02 o 
   2   5   3      649.62      690.17      8.82 o 
   3   5   3      727.26      753.86      9.54 o 
   4   5   3      128.56      128.94      4.02 o 
   5   5   3      138.71      136.70      4.45 o 
   6   5   3       95.32      105.30      5.80 o 
   7   5   3      155.06      179.39      8.77 o 
   8   5   3       77.58       71.87      7.95 o 
   9   5   3       43.88       55.81      7.30 o 
  10   5   3        5.00        6.71      4.72 o 
 -10   6   3       16.22       21.06      4.71 o 
  -9   6   3       22.13       19.25      3.72 o 
  -8   6   3       11.96        8.45      3.02 o 
  -7   6   3       85.70       87.81      4.68 o 
  -6   6   3      200.35      186.93      5.71 o 
  -5   6   3      459.19      460.17      9.61 o 
  -4   6   3       94.39      101.64      3.59 o 
  -3   6   3       14.35       14.26      1.72 o 
  -2   6   3       99.62       96.22      3.46 o 
  -1   6   3       94.46       92.86      3.17 o 
   0   6   3     2427.72     2323.55     27.53 o 
   1   6   3       98.48       93.25      4.34 o 
   2   6   3      107.41      103.57      3.54 o 
   3   6   3       16.76       15.14      2.00 o 
   4   6   3       97.24      109.94      4.02 o 
   5   6   3      460.48      461.37      8.26 o 
   6   6   3      204.22      186.60      6.83 o 
   7   6   3       86.71       84.89      6.98 o 
   8   6   3       11.00       16.91      4.77 o 
   9   6   3       22.44       14.41      5.19 o 
  10   6   3       16.65        5.58      4.34 o 
 -10   7   3        9.59       14.05      4.85 o 
  -9   7   3        0.17       -2.74      3.28 o 
  -8   7   3       26.83       30.25      3.59 o 
  -7   7   3       71.04       75.93      4.46 o 
  -6   7   3      198.72      180.92      5.66 o 
  -5   7   3      462.58      448.27      7.76 o 
  -4   7   3      165.56      164.76      4.48 o 
  -3   7   3      385.33      434.81      7.19 o 
  -2   7   3      205.73      200.93      3.95 o 
  -1   7   3      492.43      567.11      7.14 o 
   0   7   3        6.69        7.48      2.45 o 
   1   7   3      503.71      583.10     11.07 o 
   2   7   3      206.05      195.96      4.93 o 
   3   7   3      397.15      442.45      7.61 o 
   4   7   3      175.57      170.06      5.08 o 
   5   7   3      459.30      438.08      8.36 o 
   6   7   3      194.15      182.40      7.05 o 
   7   7   3       72.34       75.93      6.63 o 
   8   7   3       26.27       27.80      5.26 o 
   9   7   3        0.14        7.04      4.34 o 
  10   7   3        9.79       13.44      6.67 o 
 -10   8   3        8.35       15.44      6.95 o 
  -9   8   3       15.46       12.56      7.56 o 
  -8   8   3       37.97       39.55      4.96 o 
  -7   8   3      271.28      273.34      8.94 o 
  -6   8   3       26.14       29.78      3.73 o 
  -5   8   3       30.65       29.55      3.29 o 
  -4   8   3       31.07       28.67      2.95 o 
  -3   8   3      688.72      678.36      9.18 o 
  -2   8   3      204.52      197.68      4.03 o 
  -1   8   3      712.86      646.31      8.12 o 
   0   8   3      117.74      124.52      5.56 o 
   1   8   3      720.12      654.26     12.46 o 
   2   8   3      214.75      206.84      5.26 o 
   3   8   3      699.41      713.37     10.33 o 
   4   8   3       29.90       31.63      3.03 o 
   5   8   3       29.56       30.82      3.23 o 
   6   8   3       27.87       32.76      4.12 o 
   7   8   3      267.08      276.72     10.58 o 
   8   8   3       37.57       40.43      7.34 o 
   9   8   3       15.81       22.11      4.98 o 
  10   8   3        7.84        3.70      4.55 o 
  -9   9   3        2.54       -2.96      5.78 o 
  -8   9   3       22.21       26.19      4.55 o 
  -7   9   3       21.16       23.62      4.28 o 
  -6   9   3      394.84      392.84     10.22 o 
  -5   9   3      459.77      464.66     10.29 o 
  -4   9   3       58.37       55.71      6.00 o 
  -3   9   3      102.07       97.76      4.46 o 
  -2   9   3       51.29       52.64      4.77 o 
  -1   9   3      528.22      502.11      9.69 o 
   0   9   3        2.18        3.02      2.43 o 
   1   9   3      531.38      497.59     11.94 o 
   2   9   3       55.28       53.34      3.86 o 
   3   9   3       97.97       96.14      4.21 o 
   4   9   3       56.24       62.75      3.96 o 
   5   9   3      458.18      459.07      9.22 o 
   6   9   3      390.32      381.65     20.78 o 
   7   9   3       20.69       15.95      4.49 o 
   8   9   3       21.88       27.68      5.32 o 
   9   9   3        2.39       -2.34      5.96 o 
  -9  10   3        4.04       15.75      6.51 o 
  -8  10   3       42.60       58.71     11.01 o 
  -7  10   3        9.15       12.95      5.15 o 
  -6  10   3       31.48       21.66      5.89 o 
  -5  10   3       94.90       90.87     14.34 o 
  -4  10   3      232.77      216.99     16.65 o 
  -3  10   3       14.44       14.12      7.62 o 
  -2  10   3      501.60      515.22     16.22 o 
  -1  10   3      151.45      142.75      6.71 o 
   0  10   3     1408.70     1412.60     21.87 o 
   1  10   3      146.98      134.23     10.17 o 
   2  10   3      507.01      513.39      9.09 o 
   3  10   3       15.08       12.86      2.58 o 
   4  10   3      234.56      227.83      8.19 o 
   5  10   3       94.95       93.09      4.85 o 
   6  10   3       32.33       31.75      4.05 o 
   7  10   3        8.40       20.15      4.73 o 
   8  10   3       42.76       48.87      8.65 o 
   9  10   3        3.91        7.14      6.10 o 
  -8  11   3       51.62       66.26     11.69 o 
  -7  11   3        0.27       -4.09      4.09 o 
  -6  11   3       66.31       75.25      8.62 o 
  -5  11   3      159.67      156.85     10.90 o 
  -4  11   3      184.80      176.52     24.02 o 
  -3  11   3       89.32       83.61     10.36 o 
  -2  11   3      210.89      203.06     11.16 o 
  -1  11   3      261.76      251.89      9.04 o 
   0  11   3      247.43      214.79      8.27 o 
   1  11   3      258.84      256.88      7.52 o 
   2  11   3      205.13      197.99      5.91 o 
   3  11   3       88.84       90.14      4.63 o 
   4  11   3      188.10      180.48      6.10 o 
   5  11   3      160.11      158.94      5.97 o 
   6  11   3       69.63       65.91      5.31 o 
   7  11   3        0.30        6.01      5.86 o 
   8  11   3       52.29       51.52      7.94 o 
  -8  12   3       15.06        6.55      6.18 o 
  -7  12   3       23.87       27.03      6.72 o 
  -6  12   3        1.15        0.94      5.96 o 
  -5  12   3        0.07       -2.56      3.58 o 
  -4  12   3       94.72      101.86      9.27 o 
  -3  12   3       69.99       56.65      7.66 o 
  -2  12   3      279.58      265.49     12.94 o 
  -1  12   3      255.82      234.67     12.23 o 
   0  12   3      490.90      542.81     13.57 o 
   1  12   3      252.64      248.59      7.75 o 
   2  12   3      280.23      274.48      8.14 o 
   3  12   3       68.55       71.76      5.20 o 
   4  12   3       93.46      100.38      5.72 o 
   5  12   3        0.07        2.80      3.04 o 
   6  12   3        1.34       -2.39      4.12 o 
   7  12   3       23.73       24.85      6.10 o 
   8  12   3       14.51        7.98      5.11 o 
  -7  13   3       16.09        9.29      5.00 o 
  -6  13   3       14.34       11.86      5.65 o 
  -5  13   3       73.46       70.33     12.32 o 
  -4  13   3       52.27       38.52     11.37 o 
  -3  13   3       86.83       95.99      9.19 o 
  -2  13   3      145.80      148.72     10.86 o 
  -1  13   3        2.41        3.38      3.21 o 
   0  13   3       21.80       20.67      4.26 o 
   1  13   3        2.59        3.30      3.16 o 
   2  13   3      148.17      148.41      6.47 o 
   3  13   3       89.15       92.00      5.64 o 
   4  13   3       51.37       53.60      4.86 o 
   5  13   3       73.88       74.86      6.47 o 
   6  13   3       14.23       12.39      4.04 o 
   7  13   3       16.11       20.91      4.72 o 
  -6  14   3        2.31        2.70      4.40 o 
  -5  14   3        0.04        5.91      4.51 o 
  -4  14   3       27.98       32.60      9.50 o 
  -3  14   3       73.46       64.51     12.17 o 
  -2  14   3       21.60       29.46      6.51 o 
  -1  14   3       47.59       48.23     11.31 o 
   0  14   3       71.85       68.69      7.09 o 
   1  14   3       49.24       51.51      5.52 o 
   2  14   3       22.95       32.90      4.71 o 
   3  14   3       72.47       81.73      5.55 o 
   4  14   3       27.55       25.45      3.84 o 
   5  14   3        0.06        1.05      3.27 o 
   6  14   3        2.47        5.03      5.17 o 
  -5  15   3       61.74       69.16      9.01 o 
  -4  15   3       24.76       18.98      5.59 o 
  -3  15   3        7.73        8.20      4.94 o 
  -2  15   3        1.70       -4.14      4.14 o 
  -1  15   3       91.30       88.16      9.48 o 
   0  15   3       15.67       21.85      8.69 o 
   1  15   3       90.20       96.75     11.09 o 
   2  15   3        1.43        2.40      4.19 o 
   3  15   3        7.62       10.97      5.05 o 
   4  15   3       24.20       32.03      6.41 o 
   5  15   3       61.37       86.82     13.09 o 
  -4  16   3        8.58        9.39      4.81 o 
  -3  16   3        9.45       12.38      8.63 o 
  -2  16   3       20.61       21.82      6.00 o 
  -1  16   3        0.61       -0.53      3.97 o 
   0  16   3       20.96       31.55      6.70 o 
   1  16   3        0.76       -3.75      3.75 o 
   2  16   3       20.81       28.63      6.24 o 
   3  16   3        9.27        7.72      4.89 o 
   4  16   3        8.88       13.07      5.01 o 
  -3  17   3        3.90        8.35      5.88 o 
  -2  17   3        9.58        6.52      5.03 o 
  -1  17   3       20.71       29.45      6.82 o 
   0  17   3        1.88        9.24      5.49 o 
   1  17   3       20.59       24.90      6.06 o 
   2  17   3        9.63       12.17      5.86 o 
   3  17   3        3.89       12.76      5.10 o 
   0   0   4      747.87      666.73     10.94 o 
   1   0   4    12154.79    11588.60    101.80 o 
   2   0   4     1816.85     1812.04     20.18 o 
   3   0   4      472.52      602.47      9.08 o 
   4   0   4       26.39       24.01      2.69 o 
   5   0   4      738.41      719.00     11.94 o 
   6   0   4        9.24       15.10      3.14 o 
   7   0   4       37.72       39.23      4.58 o 
   8   0   4        1.22        1.85      3.52 o 
   9   0   4        7.96       12.55      7.47 o 
  10   0   4        0.24        0.81      3.87 o 
  11   0   4        1.89        3.71      4.13 o 
 -11   1   4        5.20       11.80      5.19 o 
 -10   1   4        0.75        5.42      4.26 o 
  -9   1   4       66.36       69.55      5.97 o 
  -8   1   4       24.53       32.54      5.51 o 
  -7   1   4      371.77      358.07      9.94 o 
  -6   1   4      230.77      233.99      7.44 o 
  -5   1   4      212.47      231.43      6.70 o 
  -4   1   4      437.54      408.29      7.99 o 
  -3   1   4      771.72      740.70     10.99 o 
  -2   1   4      200.95      206.69      5.09 o 
  -1   1   4     1714.10     1717.57     14.70 o 
   0   1   4     1598.96     1710.52     16.11 o 
   1   1   4     1737.09     1731.50     16.45 o 
   2   1   4      198.32      194.46      3.88 o 
   3   1   4      768.44      737.29     10.84 o 
   4   1   4      441.14      411.24      6.15 o 
   5   1   4      200.83      214.41      4.68 o 
   6   1   4      230.55      229.04      7.33 o 
   7   1   4      376.78      352.81     11.74 o 
   8   1   4       24.36       20.46      5.28 o 
   9   1   4       66.11       59.62      7.42 o 
  10   1   4        0.80        3.39      6.59 o 
  11   1   4        5.20       18.58      5.76 o 
 -11   2   4       11.32       13.45      7.53 o 
 -10   2   4       13.14       11.24      5.05 o 
  -9   2   4      209.50      215.50      7.74 o 
  -8   2   4       78.98       87.17      6.80 o 
  -7   2   4       94.18       83.68      4.90 o 
  -6   2   4       43.88       50.87      4.35 o 
  -5   2   4       58.72       54.34      5.02 o 
  -4   2   4      190.12      196.97      5.69 o 
  -3   2   4      949.07      989.17     12.35 o 
  -2   2   4      850.97      845.53      9.24 o 
  -1   2   4      459.60      405.73      5.79 o 
   0   2   4      751.24      697.29      8.37 o 
   1   2   4      490.82      435.43      6.92 o 
   2   2   4      853.53      842.32      8.78 o 
   3   2   4      924.92      962.81     10.64 o 
   4   2   4      193.71      206.16      5.01 o 
   5   2   4       59.22       57.77      3.20 o 
   6   2   4       42.40       44.96      7.28 o 
   7   2   4       94.90       97.20      9.56 o 
   8   2   4       78.11       68.62     11.02 o 
   9   2   4      209.27      193.44     10.55 o 
  10   2   4       12.84       15.12      5.13 o 
  11   2   4       10.86       18.92      5.95 o 
 -10   3   4       11.81       19.04      5.67 o 
  -9   3   4       33.35       19.81      3.82 o 
  -8   3   4       32.30       39.89      4.28 o 
  -7   3   4      257.48      260.20      6.85 o 
  -6   3   4      150.28      143.39      4.93 o 
  -5   3   4      346.23      305.44      6.87 o 
  -4   3   4      230.21      255.60      5.79 o 
  -3   3   4      563.75      511.65      7.50 o 
  -2   3   4      260.94      272.45      6.45 o 
  -1   3   4       13.57       13.04      2.92 o 
   0   3   4     2938.13     3164.70     32.96 o 
   1   3   4       11.76        8.39      1.75 o 
   2   3   4      257.53      274.90      4.62 o 
   3   3   4      560.58      520.91      6.81 o 
   4   3   4      227.56      251.25      4.61 o 
   5   3   4      341.68      285.44      6.71 o 
   6   3   4      153.21      142.10      9.30 o 
   7   3   4      256.70      262.24     10.31 o 
   8   3   4       31.41       28.16      5.49 o 
   9   3   4       33.47       16.05      5.15 o 
  10   3   4       11.60       16.96      5.30 o 
 -10   4   4        3.04        4.15      4.39 o 
  -9   4   4      142.81      158.46      6.91 o 
  -8   4   4       77.24       81.58      4.75 o 
  -7   4   4       40.74       45.47      3.86 o 
  -6   4   4       21.90       20.72      2.77 o 
  -5   4   4        8.11       10.56      2.15 o 
  -4   4   4     1611.15     1629.39     17.35 o 
  -3   4   4     2310.10     2370.09     21.65 o 
  -2   4   4     3185.24     3243.00     26.82 o 
  -1   4   4     1917.14     1876.00     14.62 o 
   0   4   4     5035.90     5227.78     78.10 o 
   1   4   4     1884.20     1839.47     21.94 o 
   2   4   4     3188.13     3266.04     27.30 o 
   3   4   4     2301.69     2380.93     23.64 o 
   4   4   4     1626.51     1670.48     17.54 o 
   5   4   4        8.36       11.39      2.38 o 
   6   4   4       23.77       27.09      4.55 o 
   7   4   4       41.27       48.77      5.90 o 
   8   4   4       77.89       75.12     14.68 o 
   9   4   4      139.92      142.48      9.44 o 
  10   4   4        2.93       -3.50      4.06 o 
 -10   5   4        2.94        6.96      4.27 o 
  -9   5   4       57.69       57.13      5.04 o 
  -8   5   4       92.23       94.42      5.10 o 
  -7   5   4      548.86      512.54      9.61 o 
  -6   5   4      542.88      547.45      9.25 o 
  -5   5   4       11.38       13.12      2.32 o 
  -4   5   4      197.52      217.34      4.86 o 
  -3   5   4      101.57      123.04      3.94 o 
  -2   5   4      237.11      215.24      4.24 o 
  -1   5   4      540.22      541.28      6.03 o 
   0   5   4     1435.72     1448.49     19.06 o 
   1   5   4      546.30      539.13     11.92 o 
   2   5   4      241.08      211.84      4.67 o 
   3   5   4      109.49      131.75      3.88 o 
   4   5   4      198.19      225.22      5.11 o 
   5   5   4        9.11       13.64      2.68 o 
   6   5   4      539.86      558.19     13.57 o 
   7   5   4      549.86      501.35     13.98 o 
   8   5   4       93.04      105.62      9.91 o 
   9   5   4       57.74       57.78      7.15 o 
  10   5   4        3.19        0.93      4.79 o 
 -10   6   4        1.11        7.51      4.50 o 
  -9   6   4        5.14        7.72      3.26 o 
  -8   6   4       34.05       40.54      4.71 o 
  -7   6   4       70.39       74.46      4.50 o 
  -6   6   4       81.26       86.12      4.35 o 
  -5   6   4       94.98       83.54      3.82 o 
  -4   6   4       38.51       36.44      2.59 o 
  -3   6   4      259.81      260.70      8.52 o 
  -2   6   4      187.75      172.42      3.89 o 
  -1   6   4      967.86      989.63      8.93 o 
   0   6   4      339.46      353.61      8.31 o 
   1   6   4      995.47     1011.30     15.16 o 
   2   6   4      184.24      182.37      4.61 o 
   3   6   4      263.20      258.41      7.04 o 
   4   6   4       38.56       35.65      2.76 o 
   5   6   4       94.48       88.32      4.76 o 
   6   6   4       81.79       85.81      5.15 o 
   7   6   4       72.59       63.45      6.36 o 
   8   6   4       34.71       40.15      5.84 o 
   9   6   4        5.16        8.12      5.19 o 
  10   6   4        1.23        2.15      4.33 o 
 -10   7   4        0.11       -1.00      3.81 o 
  -9   7   4        2.14        2.69      3.36 o 
  -8   7   4       65.67       70.69      4.68 o 
  -7   7   4        0.29       -1.97      2.23 o 
  -6   7   4      234.46      242.14      8.63 o 
  -5   7   4       30.04       36.77      3.02 o 
  -4   7   4      134.52      134.90      4.09 o 
  -3   7   4      448.41      419.92      6.11 o 
  -2   7   4      475.30      405.62      7.44 o 
  -1   7   4      668.05      675.19      8.90 o 
   0   7   4        1.23        2.30      2.19 o 
   1   7   4      666.60      655.58     15.26 o 
   2   7   4      468.61      392.85      7.10 o 
   3   7   4      446.29      403.10      7.39 o 
   4   7   4      132.66      125.49      4.50 o 
   5   7   4       28.28       32.11      3.82 o 
   6   7   4      236.01      217.56      7.55 o 
   7   7   4        0.16       -3.07      3.07 o 
   8   7   4       64.31       70.74      9.30 o 
   9   7   4        2.31       -1.27      4.29 o 
  10   7   4        0.19       -3.95      3.95 o 
  -9   8   4        7.83        4.69      5.23 o 
  -8   8   4        8.49        4.78      3.15 o 
  -7   8   4        1.55        1.16      2.59 o 
  -6   8   4      132.14      138.81      5.80 o 
  -5   8   4       38.92       43.30      3.71 o 
  -4   8   4      337.11      320.92      8.67 o 
  -3   8   4        3.16        3.62      2.15 o 
  -2   8   4      194.71      219.21      7.49 o 
  -1   8   4      639.79      631.48      7.88 o 
   0   8   4       37.68       32.58      3.74 o 
   1   8   4      643.69      612.70     12.31 o 
   2   8   4      186.99      214.16      5.54 o 
   3   8   4        3.49        5.82      2.52 o 
   4   8   4      336.67      328.68      7.26 o 
   5   8   4       38.04       41.80      4.15 o 
   6   8   4      126.59      117.34      6.14 o 
   7   8   4        1.46        1.27      3.55 o 
   8   8   4        8.83        9.27      4.45 o 
   9   8   4        7.81        6.71      4.34 o 
  -9   9   4        3.40        3.50      5.14 o 
  -8   9   4      134.89      135.50      8.47 o 
  -7   9   4       49.96       51.83      8.02 o 
  -6   9   4      335.85      353.27     11.42 o 
  -5   9   4      260.54      245.83      9.20 o 
  -4   9   4      249.34      219.83     11.32 o 
  -3   9   4       10.69       17.51      5.24 o 
  -2   9   4      570.75      587.18     16.83 o 
  -1   9   4      242.31      238.99      9.04 o 
   0   9   4     1304.07     1321.80     20.58 o 
   1   9   4      243.06      236.51      8.00 o 
   2   9   4      570.35      601.09      9.78 o 
   3   9   4       10.35       10.76      2.45 o 
   4   9   4      249.90      236.84      9.38 o 
   5   9   4      255.93      243.61      7.82 o 
   6   9   4      336.30      367.10      9.86 o 
   7   9   4       49.82       57.99      6.39 o 
   8   9   4      133.79      131.67      8.79 o 
   9   9   4        3.48        5.18      3.96 o 
  -9  10   4        6.13        2.95      4.91 o 
  -8  10   4       45.36       60.64      8.37 o 
  -7  10   4       16.89       11.26      5.32 o 
  -6  10   4      183.44      173.00     11.95 o 
  -5  10   4      151.21      161.24     11.68 o 
  -4  10   4      290.28      251.26     12.42 o 
  -3  10   4       18.48       13.40      6.93 o 
  -2  10   4      179.23      192.25     10.69 o 
  -1  10   4      117.60      121.17      6.73 o 
   0  10   4       51.04       43.20      4.73 o 
   1  10   4      118.61      129.15      6.50 o 
   2  10   4      176.47      176.58      6.67 o 
   3  10   4       18.44       16.95      2.81 o 
   4  10   4      298.80      286.78      7.42 o 
   5  10   4      148.99      163.18      6.88 o 
   6  10   4      183.76      179.63      7.33 o 
   7  10   4       17.09       24.66      4.99 o 
   8  10   4       45.44       43.62      5.96 o 
   9  10   4        6.02        9.25      4.48 o 
  -8  11   4       22.64       17.23      5.67 o 
  -7  11   4       11.93        7.42      8.04 o 
  -6  11   4      143.42      136.64     10.87 o 
  -5  11   4       10.54        6.48      8.73 o 
  -4  11   4       67.78       73.34      8.42 o 
  -3  11   4       35.69       31.02      6.50 o 
  -2  11   4      487.60      461.79     16.36 o 
  -1  11   4       16.02       12.48      3.89 o 
   0  11   4     1099.68     1103.40     19.71 o 
   1  11   4       15.69       13.67      6.11 o 
   2  11   4      494.97      500.87     11.05 o 
   3  11   4       35.48       39.84      3.70 o 
   4  11   4       68.88       68.85      4.40 o 
   5  11   4       10.77       13.56      3.34 o 
   6  11   4      144.63      140.90      7.06 o 
   7  11   4       11.59       15.72      4.58 o 
   8  11   4       22.68       15.96      4.49 o 
  -8  12   4        1.87        9.93      5.17 o 
  -7  12   4       21.82       18.56      5.92 o 
  -6  12   4       62.56       62.75      8.85 o 
  -5  12   4        8.89       -2.66      8.31 o 
  -4  12   4      135.13      112.80      9.68 o 
  -3  12   4      239.81      218.08     11.86 o 
  -2  12   4      216.83      221.22     27.85 o 
  -1  12   4      197.44      206.57      8.95 o 
   0  12   4      202.61      197.02      8.65 o 
   1  12   4      197.98      215.73      7.56 o 
   2  12   4      217.01      210.54      6.49 o 
   3  12   4      239.89      233.34      6.95 o 
   4  12   4      130.92      147.71      5.87 o 
   5  12   4        8.52       11.35      3.71 o 
   6  12   4       61.92       59.65      6.19 o 
   7  12   4       22.06       22.11      6.07 o 
   8  12   4        1.86        4.58     11.10 o 
  -7  13   4        7.04        6.39      8.28 o 
  -6  13   4       34.19       47.91     11.57 o 
  -5  13   4       13.47        9.43      5.09 o 
  -4  13   4       36.86       36.80      7.07 o 
  -3  13   4        2.80        2.29      5.15 o 
  -2  13   4       34.09       36.97      8.23 o 
  -1  13   4       27.55       31.59      4.86 o 
   0  13   4      244.46      230.75     11.05 o 
   1  13   4       27.43       26.76      5.31 o 
   2  13   4       33.62       43.90      4.64 o 
   3  13   4        3.06        4.19      2.75 o 
   4  13   4       36.15       35.12      4.18 o 
   5  13   4       13.49       17.72      4.16 o 
   6  13   4       33.95       42.77      5.55 o 
   7  13   4        7.15        5.94     13.67 o 
  -6  14   4       40.55       47.75      7.98 o 
  -5  14   4       30.29       23.22      6.39 o 
  -4  14   4      100.33       99.94     13.04 o 
  -3  14   4       21.40       19.99      7.30 o 
  -2  14   4       53.31       55.53      8.10 o 
  -1  14   4       32.79       26.05      4.59 o 
   0  14   4        4.14       11.21      3.63 o 
   1  14   4       32.90       35.80      4.98 o 
   2  14   4       55.08       70.42      5.30 o 
   3  14   4       21.62       21.96      3.72 o 
   4  14   4       98.87      104.13      6.36 o 
   5  14   4       29.51       34.94      5.26 o 
   6  14   4       40.20       58.77      6.40 o 
  -5  15   4        0.26       -3.51     11.90 o 
  -4  15   4       20.58       19.23      5.40 o 
  -3  15   4       11.94        5.26      4.99 o 
  -2  15   4       37.17       32.52      9.88 o 
  -1  15   4       21.90       23.31      6.19 o 
   0  15   4        0.08        2.66      3.03 o 
   1  15   4       21.60       27.24      4.60 o 
   2  15   4       37.34       46.36      4.82 o 
   3  15   4       12.00        9.84      3.13 o 
   4  15   4       20.93       24.42      4.44 o 
   5  15   4        0.29       12.57      4.14 o 
  -4  16   4        4.54        4.78      3.88 o 
  -3  16   4        7.81       13.27      9.80 o 
  -2  16   4       14.10       10.40      5.60 o 
  -1  16   4       30.31       30.46      6.84 o 
   0  16   4        9.33       12.26      5.42 o 
   1  16   4       31.08       57.04      8.34 o 
   2  16   4       14.50       22.94      5.87 o 
   3  16   4        7.73       13.42      5.18 o 
   4  16   4        4.08       -0.44      4.22 o 
  -2  17   4        3.10        7.21      5.27 o 
  -1  17   4        3.77        7.12      4.99 o 
   0  17   4        0.56        5.40      4.65 o 
   1  17   4        3.97        4.13      4.37 o 
   2  17   4        3.52       10.46      6.10 o 
   1   0   5      131.30      123.18      9.31 o 
   2   0   5        4.70        8.03      1.22 o 
   3   0   5     1035.66     1245.33     15.00 o 
   4   0   5       51.13       52.92      3.49 o 
   5   0   5        0.67       12.67      2.74 o 
   6   0   5        3.11        5.78      2.93 o 
   7   0   5      153.87      148.62      6.90 o 
   8   0   5        1.18        0.82      3.16 o 
   9   0   5       12.18       13.38      5.27 o 
  10   0   5        0.01        6.15      7.42 o 
 -10   1   5       18.90       14.94      4.90 o 
  -9   1   5      126.84      131.83      7.66 o 
  -8   1   5       16.34       17.82      4.05 o 
  -7   1   5      322.49      342.13      9.76 o 
  -6   1   5      319.34      303.69      8.43 o 
  -5   1   5      168.21      169.72      5.82 o 
  -4   1   5      754.18      799.37     11.88 o 
  -3   1   5     1091.84     1185.46     14.44 o 
  -2   1   5      963.53     1004.28     11.89 o 
  -1   1   5     3355.64     3456.40     27.39 o 
   0   1   5     2062.69     2132.11     20.03 o 
   1   1   5     3352.27     3435.76     34.95 o 
   2   1   5      956.50     1011.11     10.87 o 
   3   1   5     1109.90     1210.15     12.33 o 
   4   1   5      749.14      777.58     11.97 o 
   5   1   5      166.55      165.96      5.83 o 
   6   1   5      318.99      288.84     11.62 o 
   7   1   5      328.63      340.00     11.47 o 
   8   1   5       16.61       15.21      4.88 o 
   9   1   5      129.62      128.64      9.14 o 
  10   1   5       19.33       21.89      8.65 o 
 -10   2   5        9.71       12.82      5.57 o 
  -9   2   5       60.86       61.60      7.27 o 
  -8   2   5      113.50      119.02      7.28 o 
  -7   2   5      428.02      427.92     13.65 o 
  -6   2   5      268.27      265.65     10.51 o 
  -5   2   5      398.39      416.57      9.03 o 
  -4   2   5      753.68      779.63     11.76 o 
  -3   2   5      199.96      188.48      5.21 o 
  -2   2   5     1081.92     1138.66     19.07 o 
  -1   2   5     1300.78     1497.23     12.42 o 
   0   2   5     7137.88     7034.30     58.60 o 
   1   2   5     1286.10     1487.11     17.62 o 
   2   2   5     1087.86     1173.28     11.49 o 
   3   2   5      200.86      180.95      6.67 o 
   4   2   5      748.82      788.97     10.82 o 
   5   2   5      398.80      407.08     10.45 o 
   6   2   5      267.58      243.08      8.94 o 
   7   2   5      427.98      407.29     12.60 o 
   8   2   5      115.03       98.78      7.72 o 
   9   2   5       60.78       52.25      7.78 o 
  10   2   5        9.53       13.74      5.00 o 
 -10   3   5        7.42        8.06      4.46 o 
  -9   3   5       75.35       78.47      5.61 o 
  -8   3   5       42.64       42.47      4.28 o 
  -7   3   5       34.54       35.89      4.11 o 
  -6   3   5        4.15        6.57      2.59 o 
  -5   3   5       27.59       25.23      2.88 o 
  -4   3   5      847.74      927.95     14.97 o 
  -3   3   5      645.69      684.97      9.09 o 
  -2   3   5      910.80      916.93     11.29 o 
  -1   3   5      206.07      210.78      3.30 o 
   0   3   5     2281.76     2339.82     21.95 o 
   1   3   5      187.66      200.36      5.30 o 
   2   3   5      907.85      929.24     10.21 o 
   3   3   5      643.49      694.10      8.62 o 
   4   3   5      834.36      944.90     14.25 o 
   5   3   5       27.10       29.16      2.75 o 
   6   3   5        4.72        0.07      3.06 o 
   7   3   5       31.80       35.66      5.42 o 
   8   3   5       42.98       48.40      6.27 o 
   9   3   5       74.76       68.41      7.40 o 
  10   3   5        7.72        5.14      4.50 o 
 -10   4   5        1.34        1.54      3.66 o 
  -9   4   5       52.58       53.74      4.99 o 
  -8   4   5      151.55      151.20      6.68 o 
  -7   4   5      359.64      350.72      8.92 o 
  -6   4   5      120.67      124.37      6.25 o 
  -5   4   5      210.62      212.47      6.10 o 
  -4   4   5      246.02      218.80      5.49 o 
  -3   4   5      109.48      109.20      3.80 o 
  -2   4   5     1577.36     1633.72     15.39 o 
  -1   4   5     1069.39     1134.38      9.94 o 
   0   4   5     1856.38     1914.41     31.27 o 
   1   4   5     1077.94     1139.35     15.55 o 
   2   4   5     1586.58     1633.67     15.94 o 
   3   4   5      108.77      109.67      3.46 o 
   4   4   5      243.70      225.87      5.45 o 
   5   4   5      212.41      208.81      7.45 o 
   6   4   5      117.06      112.13     11.66 o 
   7   4   5      356.01      345.50     11.70 o 
   8   4   5      151.05      143.21      9.52 o 
   9   4   5       52.01       55.48      6.98 o 
  10   4   5        1.25       -0.03      4.41 o 
 -10   5   5       16.11       15.45      4.57 o 
  -9   5   5       90.78       97.91      6.11 o 
  -8   5   5       16.99       23.64      3.79 o 
  -7   5   5       97.34      106.60      5.66 o 
  -6   5   5      239.39      220.22      6.86 o 
  -5   5   5      115.43      141.33      5.22 o 
  -4   5   5      477.15      464.36      8.08 o 
  -3   5   5     1633.77     1599.35     16.22 o 
  -2   5   5      477.84      505.38      6.81 o 
  -1   5   5     1242.34     1297.41     15.71 o 
   0   5   5       29.39       32.26      2.22 o 
   1   5   5     1259.80     1267.83     17.60 o 
   2   5   5      470.55      488.34      7.54 o 
   3   5   5     1630.87     1572.16     16.24 o 
   4   5   5      465.85      450.44      7.40 o 
   5   5   5      114.42      140.68      5.67 o 
   6   5   5      244.43      225.07     15.01 o 
   7   5   5       99.07       97.92      7.35 o 
   8   5   5       16.81       11.04      4.65 o 
   9   5   5       92.44       88.52      8.39 o 
  10   5   5       16.27       16.99      5.67 o 
 -10   6   5        0.42        1.51      3.21 o 
  -9   6   5        5.66        2.94      3.25 o 
  -8   6   5      113.23      131.71      6.39 o 
  -7   6   5      344.20      322.07     11.11 o 
  -6   6   5      569.26      563.13     10.70 o 
  -5   6   5      414.54      402.05      8.38 o 
  -4   6   5       18.35       20.43      2.95 o 
  -3   6   5       17.03       18.81      2.25 o 
  -2   6   5      228.66      242.36      4.63 o 
  -1   6   5      828.81      891.84     11.64 o 
   0   6   5      374.73      362.46      8.69 o 
   1   6   5      821.39      883.75     14.43 o 
   2   6   5      219.13      239.58      5.46 o 
   3   6   5       19.42       24.10      2.39 o 
   4   6   5       18.64       23.55      2.70 o 
   5   6   5      411.98      415.79     10.80 o 
   6   6   5      569.63      560.92     14.06 o 
   7   6   5      345.88      304.85     11.24 o 
   8   6   5      113.37      133.93      9.27 o 
   9   6   5        5.65        9.65      4.61 o 
  10   6   5        0.40       -1.46      3.82 o 
 -10   7   5        2.23        7.04      3.61 o 
  -9   7   5       25.43       34.14      4.71 o 
  -8   7   5        3.30       -0.73      4.71 o 
  -7   7   5       52.57       48.48      4.49 o 
  -6   7   5       18.04       10.08      3.37 o 
  -5   7   5      203.10      207.41     10.26 o 
  -4   7   5      190.04      170.42      5.36 o 
  -3   7   5       72.63       71.89      3.32 o 
  -2   7   5      419.16      390.62      6.66 o 
  -1   7   5      518.59      475.32     14.81 o 
   0   7   5      951.60     1080.24     17.27 o 
   1   7   5      505.20      442.85     10.06 o 
   2   7   5      423.62      389.03      8.16 o 
   3   7   5       71.16       75.07      3.69 o 
   4   7   5      185.42      181.50      5.37 o 
   5   7   5      203.81      212.86      7.21 o 
   6   7   5       16.39       10.80      4.11 o 
   7   7   5       52.35       48.58      6.04 o 
   8   7   5        3.21       -5.22      6.62 o 
   9   7   5       25.51       28.42      5.63 o 
  10   7   5        2.12       -1.07      5.01 o 
  -9   8   5        5.13        9.09      4.95 o 
  -8   8   5       18.37       20.51      4.11 o 
  -7   8   5       58.73       67.11      5.40 o 
  -6   8   5      141.21      144.93      6.74 o 
  -5   8   5      173.77      156.88      6.44 o 
  -4   8   5       92.86       96.95      4.88 o 
  -3   8   5      482.96      431.42     12.01 o 
  -2   8   5      544.35      533.26     15.74 o 
  -1   8   5      250.22      279.45      8.74 o 
   0   8   5     1375.30     1317.96     20.27 o 
   1   8   5      247.45      277.32      8.39 o 
   2   8   5      540.28      534.98     14.77 o 
   3   8   5      482.65      465.98     10.96 o 
   4   8   5       91.80       85.97      4.27 o 
   5   8   5      178.87      177.88      7.82 o 
   6   8   5      138.50      134.42      7.86 o 
   7   8   5       58.49       60.74      6.58 o 
   8   8   5       18.65       17.90      4.84 o 
   9   8   5        5.12        4.49      4.28 o 
  -9   9   5        8.14       13.29      5.91 o 
  -8   9   5        2.37        4.06      4.42 o 
  -7   9   5       36.80       40.63      7.16 o 
  -6   9   5       82.28       72.73      8.45 o 
  -5   9   5       47.01       45.02      9.11 o 
  -4   9   5      337.41      342.14     14.04 o 
  -3   9   5      334.20      294.53     19.95 o 
  -2   9   5      445.45      421.28     14.55 o 
  -1   9   5      171.18      159.64      7.19 o 
   0   9   5        0.16       -2.05      2.44 o 
   1   9   5      166.81      154.06      7.82 o 
   2   9   5      443.67      427.10      9.50 o 
   3   9   5      330.23      314.39      7.25 o 
   4   9   5      330.81      336.43      7.82 o 
   5   9   5       48.25       39.59      4.57 o 
   6   9   5       86.64       75.76      6.63 o 
   7   9   5       36.24       31.95      6.40 o 
   8   9   5        2.50        0.03      3.51 o 
   9   9   5        7.85       10.55      4.71 o 
  -8  10   5        4.99        2.70     10.85 o 
  -7  10   5        0.47       -0.44      4.04 o 
  -6  10   5      111.97      102.57      9.55 o 
  -5  10   5       24.83       23.40      9.75 o 
  -4  10   5       44.23       50.44      7.47 o 
  -3  10   5       91.08       92.75      9.78 o 
  -2  10   5       46.47       44.31      6.84 o 
  -1  10   5       32.39       38.13      6.82 o 
   0  10   5      103.13      108.63      7.09 o 
   1  10   5       33.33       29.87      4.38 o 
   2  10   5       41.73       32.80      3.34 o 
   3  10   5       92.47      106.15      4.95 o 
   4  10   5       44.02       45.11      3.88 o 
   5  10   5       24.24       19.27      3.68 o 
   6  10   5      110.30      107.22      7.52 o 
   7  10   5        0.43       -1.51      4.65 o 
   8  10   5        5.45       10.41      4.27 o 
  -8  11   5        0.90       -0.09     11.50 o 
  -7  11   5       11.08       11.04      5.16 o 
  -6  11   5      117.07      117.74     10.33 o 
  -5  11   5      178.90      153.73     19.97 o 
  -4  11   5       95.36       74.38      8.49 o 
  -3  11   5       23.21       34.88      9.00 o 
  -2  11   5      318.06      336.10     14.15 o 
  -1  11   5      169.07      173.52      8.26 o 
   0  11   5      119.43      117.24      7.04 o 
   1  11   5      169.08      159.21      7.82 o 
   2  11   5      318.69      303.41      7.68 o 
   3  11   5       23.98       29.32      3.47 o 
   4  11   5       94.17       97.56      5.09 o 
   5  11   5      181.48      166.58      9.38 o 
   6  11   5      115.40      111.52      6.59 o 
   7  11   5       10.69        8.69      4.19 o 
   8  11   5        1.01        3.61      3.93 o 
  -7  12   5       16.15       16.99      6.05 o 
  -6  12   5       59.50       63.95      8.40 o 
  -5  12   5       21.58       22.07     11.73 o 
  -4  12   5       43.12       41.11      7.56 o 
  -3  12   5       54.74       47.54      7.49 o 
  -2  12   5      123.38      138.12     10.49 o 
  -1  12   5      264.44      237.55      9.81 o 
   0  12   5     1249.61     1235.04     22.23 o 
   1  12   5      264.49      260.28      8.29 o 
   2  12   5      119.07      122.71      5.47 o 
   3  12   5       54.64       50.44      4.14 o 
   4  12   5       43.70       43.10      4.04 o 
   5  12   5       21.54       20.33      4.55 o 
   6  12   5       59.04       54.47      5.37 o 
   7  12   5       16.44       22.59      5.94 o 
  -7  13   5        6.83        3.98      6.03 o 
  -6  13   5       10.87       15.02      5.57 o 
  -5  13   5       25.65       17.55      6.07 o 
  -4  13   5       35.95       45.82      7.79 o 
  -3  13   5       19.29       15.93      5.55 o 
  -2  13   5      112.01       96.86     12.95 o 
  -1  13   5       11.52       10.25      3.85 o 
   0  13   5        5.08        3.00      3.41 o 
   1  13   5       11.97       17.79      3.43 o 
   2  13   5      112.93      106.39      5.32 o 
   3  13   5       19.08       22.15      3.69 o 
   4  13   5       36.50       49.25      5.84 o 
   5  13   5       25.93       34.43      6.72 o 
   6  13   5       10.83       18.35      4.96 o 
   7  13   5        7.12       12.18      5.13 o 
  -6  14   5       49.30       58.74      8.76 o 
  -5  14   5        8.92       15.91      5.39 o 
  -4  14   5        6.80        8.35      5.87 o 
  -3  14   5       34.54       31.69      6.87 o 
  -2  14   5       40.19       45.42      7.51 o 
  -1  14   5       28.18       30.88      4.92 o 
   0  14   5      166.83      175.50      8.82 o 
   1  14   5       27.59       33.46      7.41 o 
   2  14   5       38.64       40.95      5.24 o 
   3  14   5       33.89       35.53      4.27 o 
   4  14   5        6.61        5.05      6.83 o 
   5  14   5        9.21       10.93      3.79 o 
   6  14   5       49.10       73.77      6.85 o 
  -5  15   5       17.96       15.08      5.55 o 
  -4  15   5       15.10       21.13      6.10 o 
  -3  15   5        9.93       15.15      5.75 o 
  -2  15   5       43.33       35.68      7.03 o 
  -1  15   5       15.61       11.57      5.07 o 
   0  15   5        0.58        2.25      3.10 o 
   1  15   5       15.98       12.73      4.17 o 
   2  15   5       42.40       45.02      4.81 o 
   3  15   5       10.02       20.14      3.55 o 
   4  15   5       15.30       19.69      4.37 o 
   5  15   5       18.59       31.57      6.29 o 
  -4  16   5       17.73       26.90     10.84 o 
  -3  16   5       26.02       29.15      8.43 o 
  -2  16   5       10.76        7.31      7.20 o 
  -1  16   5        0.09       -3.60      3.60 o 
   0  16   5       47.71       56.10      8.34 o 
   1  16   5        0.12       -1.18      4.08 o 
   2  16   5       10.38        3.65      4.59 o 
   3  16   5       26.61       31.35      6.60 o 
   4  16   5       17.75       39.94      9.97 o 
  -1  17   5        3.27        1.02      4.64 o 
   0  17   5        0.38        1.71      5.80 o 
   1  17   5        2.96       14.98      5.43 o 
   0   0   6      787.42      897.35     14.94 o 
   1   0   6      158.82      195.14      4.44 o 
   2   0   6        8.29        7.47      1.33 o 
   3   0   6        1.68        2.66      1.25 o 
   4   0   6      634.59      615.90     10.53 o 
   5   0   6       38.77       41.46      3.80 o 
   6   0   6      207.06      204.89      8.43 o 
   7   0   6        0.30        0.61      3.11 o 
   8   0   6        0.66        1.89      3.17 o 
   9   0   6      149.04      165.61     12.68 o 
  10   0   6        5.95        5.25      4.55 o 
 -10   1   6        1.72        4.44      3.18 o 
  -9   1   6        5.63        2.38      3.27 o 
  -8   1   6       82.24       75.70      5.90 o 
  -7   1   6      186.94      194.43      8.82 o 
  -6   1   6      466.00      433.36     10.16 o 
  -5   1   6      685.27      709.95     16.82 o 
  -4   1   6       12.84        9.93      3.08 o 
  -3   1   6      340.39      294.11     11.10 o 
  -2   1   6     1486.43     1629.63     17.64 o 
  -1   1   6      471.89      506.44      6.57 o 
   0   1   6      184.60      184.78      4.14 o 
   1   1   6      466.20      497.57      8.18 o 
   2   1   6     1487.96     1678.07     16.25 o 
   3   1   6      350.58      295.40      5.21 o 
   4   1   6       12.11        9.91      2.30 o 
   5   1   6      696.43      735.90     21.05 o 
   6   1   6      471.14      424.23     12.74 o 
   7   1   6      186.89      190.32     13.18 o 
   8   1   6       82.47       72.00      7.09 o 
   9   1   6        5.67        3.81      4.18 o 
  10   1   6        1.65        1.13      4.03 o 
 -10   2   6        4.68        7.49      2.92 o 
  -9   2   6       31.35       32.32      4.25 o 
  -8   2   6       39.95       33.31      4.18 o 
  -7   2   6      102.18      115.18      6.54 o 
  -6   2   6       92.67       96.05      6.11 o 
  -5   2   6       50.30       49.64      3.94 o 
  -4   2   6      299.69      309.38      7.18 o 
  -3   2   6     1481.24     1541.14     17.63 o 
  -2   2   6      728.52      700.72      8.59 o 
  -1   2   6      509.44      445.63      5.58 o 
   0   2   6      214.11      213.72      4.45 o 
   1   2   6      532.24      476.22      8.17 o 
   2   2   6      719.97      677.74      8.23 o 
   3   2   6     1497.08     1563.25     14.70 o 
   4   2   6      295.75      308.51      6.23 o 
   5   2   6       50.04       46.43      4.57 o 
   6   2   6       92.46      105.32      9.62 o 
   7   2   6      103.11      113.31      9.69 o 
   8   2   6       39.20       29.13      5.51 o 
   9   2   6       31.86       28.08      5.67 o 
  10   2   6        4.96       -0.36      6.32 o 
 -10   3   6        1.40        4.67      3.37 o 
  -9   3   6       17.03        6.89      3.17 o 
  -8   3   6       31.25       32.76      4.16 o 
  -7   3   6      685.47      653.17     14.89 o 
  -6   3   6      263.57      251.03      7.12 o 
  -5   3   6      834.56      804.68     11.96 o 
  -4   3   6      333.58      288.68      6.32 o 
  -3   3   6     3693.17     4023.57     33.81 o 
  -2   3   6      688.06      685.25      8.46 o 
  -1   3   6     3549.39     3902.00     28.40 o 
   0   3   6     7054.50     7530.75     63.30 o 
   1   3   6     3524.31     3855.13     40.74 o 
   2   3   6      692.56      679.88      8.58 o 
   3   3   6     3684.39     4006.65     33.04 o 
   4   3   6      325.69      304.93      6.67 o 
   5   3   6      844.71      824.71     15.84 o 
   6   3   6      259.96      237.40     11.51 o 
   7   3   6      682.77      631.88     15.76 o 
   8   3   6       32.74       32.79      6.41 o 
   9   3   6       16.64       16.29      5.14 o 
  10   3   6        1.33        0.66      7.58 o 
 -10   4   6        9.20       12.71      3.89 o 
  -9   4   6       66.02       71.30      5.57 o 
  -8   4   6       48.45       54.69      4.82 o 
  -7   4   6       80.06       89.60      5.39 o 
  -6   4   6       17.95       17.95      3.20 o 
  -5   4   6      249.85      247.18      6.61 o 
  -4   4   6       15.13       19.59      2.55 o 
  -3   4   6      548.92      524.21      7.93 o 
  -2   4   6     1847.12     1964.76     18.11 o 
  -1   4   6       96.24       86.11      3.30 o 
   0   4   6      217.76      222.29      4.38 o 
   1   4   6       89.85       82.94      4.51 o 
   2   4   6     1859.46     1986.63     18.92 o 
   3   4   6      547.12      525.05      8.84 o 
   4   4   6       15.62       23.83      2.75 o 
   5   4   6      245.48      239.31      8.57 o 
   6   4   6       18.30       17.85      4.11 o 
   7   4   6       80.17       76.60      7.32 o 
   8   4   6       49.63       52.21      6.39 o 
   9   4   6       66.07       60.20      7.07 o 
  10   4   6        9.39       14.32      8.98 o 
 -10   5   6        0.53        1.87      3.48 o 
  -9   5   6        1.05        2.51      3.78 o 
  -8   5   6       78.83       78.21      5.39 o 
  -7   5   6      193.03      189.41      6.92 o 
  -6   5   6      335.77      313.77     10.74 o 
  -5   5   6      495.86      499.65     10.85 o 
  -4   5   6      714.48      702.78     10.37 o 
  -3   5   6       77.33       82.72      3.47 o 
  -2   5   6     1475.61     1531.93     14.91 o 
  -1   5   6     1535.23     1689.56     15.84 o 
   0   5   6     2167.90     2098.39     21.64 o 
   1   5   6     1516.43     1635.39     21.72 o 
   2   5   6     1498.54     1547.98     18.19 o 
   3   5   6       83.42       90.87      4.17 o 
   4   5   6      703.46      713.50     11.77 o 
   5   5   6      495.71      480.45     13.70 o 
   6   5   6      333.65      336.84     11.07 o 
   7   5   6      193.85      195.40      9.28 o 
   8   5   6       81.71       80.38      9.21 o 
   9   5   6        0.98        0.70      4.06 o 
  10   5   6        0.49        0.65      8.48 o 
 -10   6   6        9.65       15.06      4.13 o 
  -9   6   6       14.30       20.35      3.85 o 
  -8   6   6      159.79      155.72      6.84 o 
  -7   6   6       65.85       67.44      4.90 o 
  -6   6   6        2.74        1.94      3.23 o 
  -5   6   6      221.31      199.97      6.13 o 
  -4   6   6      986.90      958.78     13.60 o 
  -3   6   6      333.50      338.37      6.36 o 
  -2   6   6      624.50      608.03      8.94 o 
  -1   6   6      171.46      177.93      4.89 o 
   0   6   6      114.65      117.14      8.73 o 
   1   6   6      176.93      178.86      6.36 o 
   2   6   6      617.10      586.21     10.10 o 
   3   6   6      330.11      332.41      7.37 o 
   4   6   6      989.11      949.29     14.57 o 
   5   6   6      223.63      201.59      8.69 o 
   6   6   6        3.25        4.32      3.64 o 
   7   6   6       65.70       55.51      6.24 o 
   8   6   6      158.08      173.75      9.57 o 
   9   6   6       14.52        7.36      4.49 o 
  10   6   6        9.14       11.54      4.86 o 
  -9   7   6       27.22       29.51      4.81 o 
  -8   7   6       34.09       42.12      5.00 o 
  -7   7   6      113.58      123.50      6.02 o 
  -6   7   6      369.18      371.72      8.81 o 
  -5   7   6      242.34      225.38      6.62 o 
  -4   7   6      182.58      197.71      6.55 o 
  -3   7   6      214.14      211.53      6.06 o 
  -2   7   6      573.54      541.62     15.81 o 
  -1   7   6      168.22      163.83      6.77 o 
   0   7   6     3198.61     3301.78     39.01 o 
   1   7   6      164.15      154.01      6.44 o 
   2   7   6      582.57      549.17     14.85 o 
   3   7   6      209.73      225.42      7.95 o 
   4   7   6      178.60      176.83      6.47 o 
   5   7   6      246.87      226.60      7.47 o 
   6   7   6      370.53      367.29     12.05 o 
   7   7   6      112.29       95.24      7.51 o 
   8   7   6       34.87       42.95      6.13 o 
   9   7   6       26.45       33.05      5.85 o 
  -9   8   6        6.69        8.95      3.77 o 
  -8   8   6       23.82       26.99      5.79 o 
  -7   8   6        1.69        3.87      3.39 o 
  -6   8   6      262.92      273.11     10.96 o 
  -5   8   6       12.91       14.38      4.06 o 
  -4   8   6       84.78       70.48      7.60 o 
  -3   8   6       75.78       73.36      7.30 o 
  -2   8   6      734.44      725.10     19.09 o 
  -1   8   6      159.26      174.22      7.33 o 
   0   8   6      127.85      119.63      6.19 o 
   1   8   6      158.82      149.64      7.56 o 
   2   8   6      746.48      753.75     12.63 o 
   3   8   6       76.75       71.40      3.98 o 
   4   8   6       81.22       80.45      5.70 o 
   5   8   6       14.27       13.80      3.28 o 
   6   8   6      262.40      290.24     15.92 o 
   7   8   6        1.95        5.90      3.94 o 
   8   8   6       23.35       14.36      4.61 o 
   9   8   6        6.36       10.06      4.50 o 
  -9   9   6        4.69        7.11      4.94 o 
  -8   9   6       39.29       45.10     19.95 o 
  -7   9   6       35.24       48.57      7.77 o 
  -6   9   6      130.09      122.28     10.16 o 
  -5   9   6       39.15       51.76      7.51 o 
  -4   9   6      163.65      170.98     11.02 o 
  -3   9   6       15.02       18.13      5.33 o 
  -2   9   6       85.81       83.20      7.79 o 
  -1   9   6      353.48      351.10     10.49 o 
   0   9   6     1212.59     1127.96     19.40 o 
   1   9   6      351.24      342.99     10.78 o 
   2   9   6       83.88       78.02      4.82 o 
   3   9   6       15.07       15.30      2.82 o 
   4   9   6      161.74      150.57      6.65 o 
   5   9   6       40.33       54.14      4.84 o 
   6   9   6      127.57      115.18      7.70 o 
   7   9   6       36.78       46.62      6.13 o 
   8   9   6       40.79       46.48      6.24 o 
   9   9   6        5.03        8.67      4.43 o 
  -8  10   6       10.27        1.92      4.67 o 
  -7  10   6        8.55       18.26      9.82 o 
  -6  10   6       26.88       22.11      6.02 o 
  -5  10   6       84.33       78.40      8.61 o 
  -4  10   6      240.28      244.58     12.46 o 
  -3  10   6       19.32       13.04      5.57 o 
  -2  10   6      191.78      196.88     10.93 o 
  -1  10   6      108.91      106.92      6.78 o 
   0  10   6        0.14        2.90      3.03 o 
   1  10   6      110.45      120.42      6.85 o 
   2  10   6      192.19      201.46      9.00 o 
   3  10   6       20.36       25.75      3.26 o 
   4  10   6      235.31      226.09      7.95 o 
   5  10   6       83.84       81.22      5.56 o 
   6  10   6       27.62       37.85      5.64 o 
   7  10   6        8.92       17.81      4.46 o 
   8  10   6       10.54       10.47      4.26 o 
  -8  11   6       14.70        5.90      6.55 o 
  -7  11   6       26.80       20.97      8.24 o 
  -6  11   6        2.63        2.41      8.91 o 
  -5  11   6       43.60       46.79      7.47 o 
  -4  11   6       89.43       81.41      8.86 o 
  -3  11   6      131.77      111.74      9.52 o 
  -2  11   6      428.71      405.51     16.22 o 
  -1  11   6      232.57      206.41      9.86 o 
   0  11   6     1351.04     1295.21     33.05 o 
   1  11   6      236.66      226.08      9.07 o 
   2  11   6      427.69      407.69      9.09 o 
   3  11   6      133.92      142.38      6.19 o 
   4  11   6       88.89       93.33      5.83 o 
   5  11   6       43.65       53.59      8.16 o 
   6  11   6        2.45        5.81      3.76 o 
   7  11   6       27.01       24.42      5.12 o 
   8  11   6       14.36       23.18      6.55 o 
  -7  12   6        7.04       22.73      5.84 o 
  -6  12   6       17.58       30.88      6.62 o 
  -5  12   6       41.22       42.29      7.61 o 
  -4  12   6      121.23      106.66     10.08 o 
  -3  12   6       77.62       78.38      8.98 o 
  -2  12   6      263.94      244.72     36.49 o 
  -1  12   6      102.64       99.05      7.14 o 
   0  12   6        7.68       11.66      4.09 o 
   1  12   6      102.41       85.34      7.04 o 
   2  12   6      261.94      253.51      8.04 o 
   3  12   6       75.33       68.44      4.65 o 
   4  12   6      120.85      130.50      6.80 o 
   5  12   6       40.98       46.43      5.72 o 
   6  12   6       16.94       13.08      4.20 o 
   7  12   6        6.51       11.39      4.38 o 
  -6  13   6       32.54       44.55      7.58 o 
  -5  13   6        0.73        7.33      4.45 o 
  -4  13   6       53.24       58.23      8.28 o 
  -3  13   6       19.42       23.37      6.39 o 
  -2  13   6       68.76       61.75      9.41 o 
  -1  13   6       44.82       60.60     12.22 o 
   0  13   6      453.52      448.20     13.36 o 
   1  13   6       46.16       43.29      4.58 o 
   2  13   6       68.54       65.80      4.60 o 
   3  13   6       20.09       21.22      3.39 o 
   4  13   6       53.26       47.45      4.98 o 
   5  13   6        0.66        2.05      5.89 o 
   6  13   6       32.62       32.69     12.94 o 
  -6  14   6       18.45       20.53      5.96 o 
  -5  14   6       20.48       11.15      5.98 o 
  -4  14   6       35.19       24.96      8.95 o 
  -3  14   6        7.88        8.93      5.64 o 
  -2  14   6       43.23       38.78      7.33 o 
  -1  14   6       53.08       50.17      6.02 o 
   0  14   6        6.18        6.69      5.40 o 
   1  14   6       51.90       53.96      5.93 o 
   2  14   6       42.30       45.07      4.71 o 
   3  14   6        7.29        8.75      3.30 o 
   4  14   6       35.96       44.74     10.04 o 
   5  14   6       20.40       32.60      7.71 o 
   6  14   6       18.22       25.14      6.43 o 
  -5  15   6        0.58        2.56      4.57 o 
  -4  15   6       16.29        8.25      5.31 o 
  -3  15   6        9.66        9.16      5.38 o 
  -2  15   6        0.68       -3.99      3.99 o 
  -1  15   6       51.45       56.95      7.18 o 
   0  15   6       17.40       23.09      6.38 o 
   1  15   6       51.83       49.26      5.81 o 
   2  15   6        0.93       -0.98      2.67 o 
   3  15   6       10.31       12.48      3.28 o 
   4  15   6       16.71       22.37      6.35 o 
   5  15   6        0.67       -1.33      3.97 o 
  -3  16   6        8.40        2.57      4.99 o 
  -2  16   6       13.83        7.43      5.17 o 
  -1  16   6        9.88       13.43      5.44 o 
   0  16   6        2.60        1.52      3.68 o 
   1  16   6        9.59        9.43      3.70 o 
   2  16   6       13.32       18.31      3.71 o 
   3  16   6        8.16       10.62      7.00 o 
   1   0   7       52.90       52.85      2.77 o 
   2   0   7      575.07      574.18      7.71 o 
   3   0   7       11.93       14.83      2.04 o 
   4   0   7      189.83      220.80      6.74 o 
   5   0   7       17.58       21.88      3.30 o 
   6   0   7       82.75       87.82      5.42 o 
   7   0   7      107.91      100.37      6.25 o 
   8   0   7      586.20      535.55     13.03 o 
   9   0   7       14.25       18.34     11.33 o 
  10   0   7       13.50       11.09      4.93 o 
 -10   1   7       46.51       49.53      5.63 o 
  -9   1   7       28.84       26.91      6.44 o 
  -8   1   7      143.70      142.82      7.42 o 
  -7   1   7       83.27       66.83      5.56 o 
  -6   1   7       66.27       64.26      4.97 o 
  -5   1   7       32.93       33.97      3.69 o 
  -4   1   7      171.26      167.78      5.62 o 
  -3   1   7      163.46      172.56      4.61 o 
  -2   1   7     1636.18     1691.80     22.61 o 
  -1   1   7     1235.42     1283.17     12.92 o 
   0   1   7      258.97      314.60      6.45 o 
   1   1   7     1247.21     1288.78     16.41 o 
   2   1   7     1627.24     1658.20     15.73 o 
   3   1   7      159.52      172.05      4.26 o 
   4   1   7      172.04      169.39      5.79 o 
   5   1   7       33.09       27.76      3.56 o 
   6   1   7       68.32       73.57      5.96 o 
   7   1   7       80.24       58.16      9.04 o 
   8   1   7      143.97      143.11      8.95 o 
   9   1   7       29.34       31.51      5.96 o 
  10   1   7       47.01       47.70      6.83 o 
 -10   2   7        0.18        2.91      2.78 o 
  -9   2   7       25.29       24.53      3.85 o 
  -8   2   7       18.77       20.67      3.69 o 
  -7   2   7      366.82      328.27     11.94 o 
  -6   2   7      183.32      185.80      7.08 o 
  -5   2   7       66.10       61.70      4.35 o 
  -4   2   7      395.22      395.03     12.68 o 
  -3   2   7       17.80       12.08      2.16 o 
  -2   2   7      266.02      245.22      5.68 o 
  -1   2   7      660.46      667.66      7.51 o 
   0   2   7        0.01       -1.11      1.11 o 
   1   2   7      654.75      646.31     15.59 o 
   2   2   7      255.72      235.39      4.67 o 
   3   2   7       17.39       12.29      1.46 o 
   4   2   7      399.98      402.80     14.17 o 
   5   2   7       69.14       73.17      5.50 o 
   6   2   7      183.81      170.48      8.95 o 
   7   2   7      369.71      355.60     11.91 o 
   8   2   7       19.74       19.29      4.84 o 
   9   2   7       24.79       18.05      4.92 o 
  10   2   7        0.20        1.82      5.80 o 
 -10   3   7        4.65        6.98      3.12 o 
  -9   3   7       38.90       40.88      4.80 o 
  -8   3   7      274.12      280.44     10.49 o 
  -7   3   7      220.44      191.00      6.94 o 
  -6   3   7       38.23       44.67      4.05 o 
  -5   3   7       35.49       36.08      3.44 o 
  -4   3   7      539.43      561.40     10.07 o 
  -3   3   7      235.24      224.64      5.20 o 
  -2   3   7      162.44      145.23      3.78 o 
  -1   3   7      972.91     1005.67      9.85 o 
   0   3   7       37.06       38.99      2.33 o 
   1   3   7      978.97     1009.16     14.69 o 
   2   3   7      153.64      135.61      3.90 o 
   3   3   7      234.68      208.64      4.52 o 
   4   3   7      544.63      569.76      9.68 o 
   5   3   7       36.79       44.14      4.74 o 
   6   3   7       37.41       30.56      4.77 o 
   7   3   7      225.46      193.33      9.86 o 
   8   3   7      273.93      297.45     11.73 o 
   9   3   7       38.59       39.46      6.26 o 
  10   3   7        4.42       -2.33      8.02 o 
 -10   4   7        4.11       11.53      4.09 o 
  -9   4   7       13.05        8.44      3.37 o 
  -8   4   7      138.94      151.42      6.80 o 
  -7   4   7       97.98       94.44      8.92 o 
  -6   4   7      576.40      538.38     10.42 o 
  -5   4   7      334.00      307.62      7.38 o 
  -4   4   7      178.02      164.07      5.09 o 
  -3   4   7       18.08       22.96      2.31 o 
  -2   4   7     1099.04     1086.77     11.82 o 
  -1   4   7     1062.55     1106.15     10.41 o 
   0   4   7     3358.01     3621.56     29.78 o 
   1   4   7     1064.43     1103.33     16.17 o 
   2   4   7     1116.98     1101.62     12.71 o 
   3   4   7       20.25       22.53      2.09 o 
   4   4   7      169.08      161.61      6.63 o 
   5   4   7      340.21      307.02     12.05 o 
   6   4   7      574.23      545.46     14.03 o 
   7   4   7       95.40       86.00      7.09 o 
   8   4   7      140.56      148.63     10.01 o 
   9   4   7       12.35        9.03      4.40 o 
  10   4   7        3.93       -0.29      4.91 o 
 -10   5   7        3.64        4.27      3.36 o 
  -9   5   7       40.89       38.30      4.67 o 
  -8   5   7       33.30       32.84      4.91 o 
  -7   5   7        0.44        1.27      2.68 o 
  -6   5   7        5.71        4.30      2.74 o 
  -5   5   7       68.38       66.07      6.12 o 
  -4   5   7      382.47      400.17      7.76 o 
  -3   5   7      321.65      332.85      6.57 o 
  -2   5   7      412.02      404.20      6.20 o 
  -1   5   7     1162.49     1207.57     10.92 o 
   0   5   7     1052.34     1161.43     21.90 o 
   1   5   7     1173.85     1187.26     17.73 o 
   2   5   7      416.27      401.26      8.05 o 
   3   5   7      322.70      321.00      6.41 o 
   4   5   7      385.12      391.94     12.45 o 
   5   5   7       64.93       61.50      5.57 o 
   6   5   7        5.38        4.89      3.61 o 
   7   5   7        0.27        2.81      3.76 o 
   8   5   7       32.26       29.40      5.41 o 
   9   5   7       39.70       35.39      6.01 o 
  10   5   7        3.66        2.12      4.00 o 
  -9   6   7       11.18       25.16      4.52 o 
  -8   6   7       26.33       25.01      4.00 o 
  -7   6   7      166.72      155.75      7.18 o 
  -6   6   7      142.14      131.94      5.81 o 
  -5   6   7      211.42      199.71      6.25 o 
  -4   6   7       39.89       39.66      3.31 o 
  -3   6   7      121.91      133.85      5.40 o 
  -2   6   7      264.10      258.89      6.68 o 
  -1   6   7      894.75      954.34     13.11 o 
   0   6   7        0.68       -0.88      1.65 o 
   1   6   7      892.84      949.46     20.64 o 
   2   6   7      267.95      273.52      8.68 o 
   3   6   7      118.42      136.50      4.61 o 
   4   6   7       37.88       41.58      3.88 o 
   5   6   7      213.29      202.71     10.71 o 
   6   6   7      138.54      137.00      8.11 o 
   7   6   7      169.11      152.65      8.88 o 
   8   6   7       27.80       16.95      4.90 o 
   9   6   7       10.39       13.32      5.00 o 
  -9   7   7        0.46       -0.38      3.66 o 
  -8   7   7       11.61        9.16      4.01 o 
  -7   7   7        4.77        5.54      3.58 o 
  -6   7   7       15.21       21.16      5.64 o 
  -5   7   7      139.54      155.68      7.70 o 
  -4   7   7       38.93       41.60      4.67 o 
  -3   7   7      358.53      379.40     10.20 o 
  -2   7   7       38.65       47.15      4.82 o 
  -1   7   7      140.12      150.34      8.65 o 
   0   7   7        0.03        0.44      2.38 o 
   1   7   7      144.63      149.75      6.54 o 
   2   7   7       35.46       38.68      3.80 o 
   3   7   7      365.15      380.08      7.78 o 
   4   7   7       39.70       37.99      3.95 o 
   5   7   7      142.87      155.76      8.17 o 
   6   7   7       15.62       18.05      4.84 o 
   7   7   7        5.28        0.56      3.92 o 
   8   7   7       11.06       11.00      4.68 o 
   9   7   7        0.48       -3.64      3.64 o 
  -9   8   7       29.43       46.29      7.77 o 
  -8   8   7       71.86       79.81      9.38 o 
  -7   8   7       77.13       87.81      9.35 o 
  -6   8   7      131.34      134.69     12.14 o 
  -5   8   7       75.75       90.53      8.91 o 
  -4   8   7      207.47      190.64     26.08 o 
  -3   8   7      193.88      173.22     11.73 o 
  -2   8   7      342.14      339.24     12.99 o 
  -1   8   7      296.17      295.45      9.56 o 
   0   8   7       98.96       93.69      6.01 o 
   1   8   7      304.31      320.76      9.94 o 
   2   8   7      344.64      335.88      8.44 o 
   3   8   7      192.34      178.94      5.77 o 
   4   8   7      206.82      184.56      6.95 o 
   5   8   7       74.06       72.71      7.45 o 
   6   8   7      130.44      129.49      8.13 o 
   7   8   7       79.34       73.50      7.08 o 
   8   8   7       71.52       77.16      7.63 o 
   9   8   7       29.49       33.48      7.44 o 
  -8   9   7        4.53        8.63      6.07 o 
  -7   9   7        1.61        4.13      4.58 o 
  -6   9   7       51.82       58.13      8.30 o 
  -5   9   7      175.59      179.12     12.35 o 
  -4   9   7       87.48       88.72      8.75 o 
  -3   9   7      415.34      412.37     33.17 o 
  -2   9   7      152.24      131.95      7.89 o 
  -1   9   7      461.03      436.63     13.81 o 
   0   9   7      326.47      287.00      9.57 o 
   1   9   7      462.63      430.31     22.96 o 
   2   9   7      155.45      155.78      6.36 o 
   3   9   7      419.59      416.96     11.02 o 
   4   9   7       87.46       82.77      5.55 o 
   5   9   7      174.43      173.65     10.42 o 
   6   9   7       50.37       39.30      5.52 o 
   7   9   7        1.55       -0.82      3.57 o 
   8   9   7        4.67        2.45      7.29 o 
  -8  10   7       29.87       33.00      6.87 o 
  -7  10   7       69.69       70.18      9.01 o 
  -6  10   7       92.36       87.09      9.51 o 
  -5  10   7       62.39       63.62      8.40 o 
  -4  10   7       66.92       59.38      7.98 o 
  -3  10   7       12.15       16.13      5.45 o 
  -2  10   7      338.40      308.99     14.11 o 
  -1  10   7      652.37      608.65     14.86 o 
   0  10   7      437.74      420.68     12.19 o 
   1  10   7      661.66      621.30     14.42 o 
   2  10   7      339.93      333.42     13.97 o 
   3  10   7       11.53        9.58      3.07 o 
   4  10   7       66.51       62.48      5.21 o 
   5  10   7       62.85       65.08      5.35 o 
   6  10   7       93.45       78.68      7.64 o 
   7  10   7       71.15       67.19      7.17 o 
   8  10   7       29.58       32.15      5.54 o 
  -7  11   7        4.89        1.93      4.23 o 
  -6  11   7        4.22        3.77      6.76 o 
  -5  11   7        2.70       -0.46      3.90 o 
  -4  11   7      102.27       87.90      9.22 o 
  -3  11   7      492.16      476.83     17.51 o 
  -2  11   7       52.03       51.23      7.52 o 
  -1  11   7      242.25      238.40      9.71 o 
   0  11   7       56.69       62.90      6.09 o 
   1  11   7      241.72      239.54     11.53 o 
   2  11   7       50.36       50.10      4.73 o 
   3  11   7      495.59      497.45     11.07 o 
   4  11   7      101.37       96.82      6.03 o 
   5  11   7        3.35        6.69      3.47 o 
   6  11   7        4.26        4.34      4.54 o 
   7  11   7        4.54        4.55      4.20 o 
  -7  12   7        4.38       10.35      8.84 o 
  -6  12   7        3.16        1.66      7.94 o 
  -5  12   7       25.71       23.19      6.36 o 
  -4  12   7       56.43       57.27      8.34 o 
  -3  12   7       36.06       33.26      8.82 o 
  -2  12   7      115.38      101.38      9.73 o 
  -1  12   7      242.52      233.52      9.72 o 
   0  12   7       23.69       20.25      4.56 o 
   1  12   7      242.49      237.86      9.64 o 
   2  12   7      114.84      119.63      5.72 o 
   3  12   7       37.56       33.37      3.73 o 
   4  12   7       56.24       58.63      5.45 o 
   5  12   7       25.50       29.36      4.43 o 
   6  12   7        3.06        7.04      3.66 o 
   7  12   7        4.29        9.04      4.12 o 
  -6  13   7       25.39       31.42     11.74 o 
  -5  13   7        7.01        3.85      4.40 o 
  -4  13   7       66.60       63.83      8.96 o 
  -3  13   7       61.65       56.16      8.35 o 
  -2  13   7       84.59       85.40      9.36 o 
  -1  13   7       47.06       46.81      7.56 o 
   0  13   7      142.30      142.65      8.48 o 
   1  13   7       45.68       46.90      4.79 o 
   2  13   7       86.40      107.97      5.67 o 
   3  13   7       61.50       62.78      5.48 o 
   4  13   7       64.99       63.84      5.55 o 
   5  13   7        7.50       12.46      3.50 o 
   6  13   7       24.20       26.66      5.14 o 
  -5  14   7        1.80        0.88     13.19 o 
  -4  14   7        0.39       -4.55      4.55 o 
  -3  14   7       11.17        9.26      6.82 o 
  -2  14   7       56.36       60.18      8.53 o 
  -1  14   7       57.97       63.12      6.50 o 
   0  14   7        5.51       -0.83      4.71 o 
   1  14   7       58.18       56.80      5.35 o 
   2  14   7       56.23       62.03      5.47 o 
   3  14   7       12.06        5.97      3.91 o 
   4  14   7        0.45        0.13      3.24 o 
   5  14   7        1.85        5.83      4.72 o 
  -4  15   7        5.06        5.38      4.83 o 
  -3  15   7        1.53        3.33      6.99 o 
  -2  15   7       13.86       24.60      8.34 o 
  -1  15   7        8.43        8.13      3.91 o 
   0  15   7        9.07        3.46      3.18 o 
   1  15   7        8.25        7.34      3.76 o 
   2  15   7       13.37       11.89      3.32 o 
   3  15   7        1.39        5.62      6.20 o 
   4  15   7        4.99        6.58      5.25 o 
  -2  16   7       23.02       19.13      6.72 o 
  -1  16   7       32.31       37.95      7.57 o 
   0  16   7        3.75        1.81      5.82 o 
   1  16   7       32.41       42.44      5.79 o 
   2  16   7       23.55       18.37      4.53 o 
   0   0   8     3255.79     3349.02     44.33 o 
   1   0   8       60.15       64.48      3.21 o 
   2   0   8     1381.79     1458.32     15.06 o 
   3   0   8      292.71      346.72      6.14 o 
   4   0   8        0.07       -0.96      1.96 o 
   5   0   8        0.09        0.19      2.38 o 
   6   0   8        0.65        2.18      2.79 o 
   7   0   8      249.69      211.96      8.06 o 
   8   0   8       30.45       40.61      5.69 o 
   9   0   8        6.56        9.46      6.87 o 
  10   0   8       64.82       63.35      7.38 o 
 -10   1   8        8.15       16.79      3.92 o 
  -9   1   8        5.79        3.07      3.47 o 
  -8   1   8      229.43      209.36      8.58 o 
  -7   1   8       82.01       92.10      7.25 o 
  -6   1   8      266.18      280.96      8.54 o 
  -5   1   8      196.01      168.19     12.04 o 
  -4   1   8      162.70      161.85      5.66 o 
  -3   1   8      814.03      824.15     10.11 o 
  -2   1   8     1272.11     1377.62     16.45 o 
  -1   1   8     1076.71     1082.22     13.49 o 
   0   1   8     1261.70     1300.78     15.00 o 
   1   1   8     1074.12     1070.33     15.00 o 
   2   1   8     1297.66     1416.29     16.44 o 
   3   1   8      819.15      846.77     11.67 o 
   4   1   8      157.02      165.50      5.92 o 
   5   1   8      199.85      168.14     11.15 o 
   6   1   8      261.33      271.24      9.88 o 
   7   1   8       82.83       73.94      6.72 o 
   8   1   8      229.23      226.57     10.30 o 
   9   1   8        5.62        4.34      4.14 o 
  10   1   8        8.26        5.56      6.54 o 
 -10   2   8       39.11       53.30      5.07 o 
  -9   2   8       18.37       25.46      3.97 o 
  -8   2   8       91.97       85.79      5.56 o 
  -7   2   8       55.02       59.77      5.35 o 
  -6   2   8       41.84       42.07      4.49 o 
  -5   2   8      106.54      106.24      5.26 o 
  -4   2   8       25.10       25.12      3.06 o 
  -3   2   8      399.53      383.59      7.74 o 
  -2   2   8      301.33      320.22      5.98 o 
  -1   2   8     1203.02     1287.06     12.33 o 
   0   2   8     1517.67     1657.54     18.02 o 
   1   2   8     1216.52     1307.80     17.52 o 
   2   2   8      299.74      322.02      5.84 o 
   3   2   8      404.37      399.22      7.83 o 
   4   2   8       23.80       26.04      3.75 o 
   5   2   8      104.30       99.52      6.26 o 
   6   2   8       40.57       44.59      5.38 o 
   7   2   8       56.90       64.26      6.43 o 
   8   2   8       94.97       87.33      7.73 o 
   9   2   8       19.02       20.92      5.39 o 
  10   2   8       39.81       48.10      6.89 o 
 -10   3   8        2.89        8.92      3.98 o 
  -9   3   8       12.32       24.45      3.98 o 
  -8   3   8      109.17      112.47      6.20 o 
  -7   3   8      143.00      127.04      6.05 o 
  -6   3   8      236.93      233.58      7.82 o 
  -5   3   8       64.91       68.25      5.47 o 
  -4   3   8        4.46        3.77      1.95 o 
  -3   3   8      912.57      924.49     11.73 o 
  -2   3   8      180.66      176.45      4.33 o 
  -1   3   8      761.39      804.18      8.82 o 
   0   3   8       78.33      100.98      3.65 o 
   1   3   8      774.53      814.69     13.17 o 
   2   3   8      187.14      185.92      5.17 o 
   3   3   8      919.37      943.87     12.09 o 
   4   3   8        4.52        2.93      2.53 o 
   5   3   8       65.34       68.46      5.68 o 
   6   3   8      239.66      235.78     14.06 o 
   7   3   8      145.39      139.96     10.06 o 
   8   3   8      107.52      114.70      8.43 o 
   9   3   8       11.75       13.23      4.94 o 
  10   3   8        2.94       -0.96      5.23 o 
 -10   4   8       21.56       35.18      4.54 o 
  -9   4   8        4.65        3.19      2.99 o 
  -8   4   8       36.52       43.32      4.59 o 
  -7   4   8       48.34       36.48      4.13 o 
  -6   4   8       13.62       12.73      3.22 o 
  -5   4   8       59.29       52.16      3.92 o 
  -4   4   8      132.56      127.35      4.76 o 
  -3   4   8      315.01      310.54      6.85 o 
  -2   4   8     1086.99     1134.71     12.44 o 
  -1   4   8      616.91      633.00      8.70 o 
   0   4   8     1613.45     1718.54     16.50 o 
   1   4   8      613.15      640.43     11.80 o 
   2   4   8     1066.68     1102.45     14.66 o 
   3   4   8      310.95      319.69      6.21 o 
   4   4   8      130.00      123.55      6.48 o 
   5   4   8       62.41       56.52      5.37 o 
   6   4   8       13.23        2.08      6.01 o 
   7   4   8       50.06       46.40      5.84 o 
   8   4   8       35.15       35.92      5.88 o 
   9   4   8        4.74       -1.13      5.78 o 
  10   4   8       21.94       25.39      5.73 o 
  -9   5   8        6.85        8.81      3.27 o 
  -8   5   8      113.62      114.63      6.25 o 
  -7   5   8      181.70      177.62     10.35 o 
  -6   5   8      102.33      106.26      5.39 o 
  -5   5   8      100.79      107.60      5.03 o 
  -4   5   8       84.12       88.59      4.22 o 
  -3   5   8       34.75       38.96      2.85 o 
  -2   5   8      136.23      141.98      3.82 o 
  -1   5   8       73.52       75.31      2.97 o 
   0   5   8      223.35      218.44      5.63 o 
   1   5   8       78.59       79.30      4.69 o 
   2   5   8      142.18      143.10      5.17 o 
   3   5   8       35.63       37.84      2.88 o 
   4   5   8       88.73       98.83      5.73 o 
   5   5   8      101.11      104.55      6.84 o 
   6   5   8      101.52      107.34      7.40 o 
   7   5   8      179.88      187.91      9.36 o 
   8   5   8      112.95      102.59     11.75 o 
   9   5   8        6.45        2.33      4.26 o 
  -9   6   8        8.92        3.92      4.30 o 
  -8   6   8       25.70       23.87      8.32 o 
  -7   6   8       50.40       50.98      5.99 o 
  -6   6   8        9.79       14.60      4.28 o 
  -5   6   8      532.99      548.16     14.09 o 
  -4   6   8       38.87       35.53      4.58 o 
  -3   6   8      199.53      188.12      9.11 o 
  -2   6   8        7.84        8.96      2.40 o 
  -1   6   8      111.33      118.57      4.71 o 
   0   6   8      254.69      242.90      8.07 o 
   1   6   8      114.21      120.56      9.96 o 
   2   6   8        8.33        8.98      2.32 o 
   3   6   8      193.59      195.08      6.62 o 
   4   6   8       40.82       48.33      4.26 o 
   5   6   8      527.96      547.85     14.04 o 
   6   6   8        9.40        5.48      3.57 o 
   7   6   8       52.07       53.77      8.59 o 
   8   6   8       27.00       32.87      7.57 o 
   9   6   8        8.95       10.73      4.85 o 
  -9   7   8       23.46       28.97      5.26 o 
  -8   7   8       39.49       50.57      6.27 o 
  -7   7   8      122.25      120.53      8.26 o 
  -6   7   8       80.43       78.44      6.76 o 
  -5   7   8       83.79       90.00      6.99 o 
  -4   7   8       44.16       51.56      7.22 o 
  -3   7   8      249.79      240.74     11.48 o 
  -2   7   8      215.73      210.44     10.01 o 
  -1   7   8     1070.01     1074.76     31.85 o 
   0   7   8       35.95       44.48      4.65 o 
   1   7   8     1072.71     1054.27     18.41 o 
   2   7   8      216.34      203.57      6.75 o 
   3   7   8      248.47      249.29      9.43 o 
   4   7   8       42.74       46.85      4.40 o 
   5   7   8       84.19       90.90      6.90 o 
   6   7   8       81.79       77.22     11.34 o 
   7   7   8      124.01      107.06      8.09 o 
   8   7   8       38.92       51.59      6.52 o 
   9   7   8       23.86       26.36      5.92 o 
  -8   8   8        7.70       10.12      8.83 o 
  -7   8   8       29.19       36.37      7.24 o 
  -6   8   8      104.93      101.50      9.75 o 
  -5   8   8       88.55       88.69      9.32 o 
  -4   8   8       63.94       59.55     14.51 o 
  -3   8   8      107.73       92.48      8.58 o 
  -2   8   8      123.39      115.27      6.98 o 
  -1   8   8       22.55       32.30      4.62 o 
   0   8   8      839.65      838.43     18.18 o 
   1   8   8       21.31       21.61      3.94 o 
   2   8   8      123.57      115.56      6.44 o 
   3   8   8      111.15      105.29      6.17 o 
   4   8   8       62.63       70.00      5.23 o 
   5   8   8       86.80       83.87      6.82 o 
   6   8   8      104.79      101.67      9.10 o 
   7   8   8       28.34       27.77      6.00 o 
   8   8   8        7.43       11.29      4.52 o 
  -8   9   8       23.77       21.84     14.20 o 
  -7   9   8       73.59       55.61      8.39 o 
  -6   9   8       17.07       10.63      5.46 o 
  -5   9   8       49.03       50.48      7.69 o 
  -4   9   8        4.64       -3.58      4.14 o 
  -3   9   8       96.22       93.69      8.95 o 
  -2   9   8       34.61       35.37      5.61 o 
  -1   9   8      100.25      114.08      7.14 o 
   0   9   8        7.98       11.80      3.67 o 
   1   9   8      101.36      114.82     10.42 o 
   2   9   8       34.04       40.30      4.20 o 
   3   9   8       99.94       97.78      5.87 o 
   4   9   8        4.21        6.03      3.18 o 
   5   9   8       49.53       42.77      5.56 o 
   6   9   8       16.65       17.84      4.61 o 
   7   9   8       72.74       78.40      7.69 o 
   8   9   8       23.99       24.47      5.43 o 
  -8  10   8        8.75        4.69      4.81 o 
  -7  10   8       27.93       42.56      7.78 o 
  -6  10   8       19.88       18.35      5.76 o 
  -5  10   8      114.90      104.90      9.97 o 
  -4  10   8       88.15       93.82     16.86 o 
  -3  10   8       78.87       92.15      9.25 o 
  -2  10   8      220.16      208.11     12.04 o 
  -1  10   8       23.97       22.22      4.62 o 
   0  10   8      602.12      603.72     14.83 o 
   1  10   8       22.77       22.69      4.34 o 
   2  10   8      216.75      216.97      9.89 o 
   3  10   8       81.08       86.17      5.70 o 
   4  10   8       86.56       91.10      6.02 o 
   5  10   8      120.44      112.97      7.96 o 
   6  10   8       19.39       19.24      4.81 o 
   7  10   8       27.03       42.99      6.05 o 
   8  10   8        8.76       17.64      5.37 o 
  -7  11   8       40.34       39.70      7.76 o 
  -6  11   8        1.99        0.93      5.79 o 
  -5  11   8      102.31      100.27     12.14 o 
  -4  11   8       13.40       10.39      5.44 o 
  -3  11   8       50.75       37.05      6.83 o 
  -2  11   8      139.11      142.54     10.77 o 
  -1  11   8      399.52      375.32     12.14 o 
   0  11   8       13.78        6.79      3.83 o 
   1  11   8      397.11      388.30     11.89 o 
   2  11   8      137.48      145.36      9.20 o 
   3  11   8       50.80       46.33      4.84 o 
   4  11   8       13.51        9.13      3.37 o 
   5  11   8      102.29      114.52     14.09 o 
   6  11   8        1.92        1.45      3.63 o 
   7  11   8       40.81       39.52      5.94 o 
  -6  12   8        0.84       -0.25      3.79 o 
  -5  12   8       29.81       36.39      7.32 o 
  -4  12   8       14.65        3.44      4.71 o 
  -3  12   8      152.78      164.73     11.77 o 
  -2  12   8        2.99       -0.03      4.39 o 
  -1  12   8       30.21       31.85      5.15 o 
   0  12   8        1.97        1.26      4.66 o 
   1  12   8       29.48       30.74      4.87 o 
   2  12   8        3.22        0.56      2.38 o 
   3  12   8      152.90      169.64      7.72 o 
   4  12   8       14.59       18.99      3.89 o 
   5  12   8       29.74       24.22      4.79 o 
   6  12   8        0.99        1.90      4.97 o 
  -6  13   8       12.00       17.49      6.12 o 
  -5  13   8        4.64        1.45      4.55 o 
  -4  13   8        0.94        3.15      4.78 o 
  -3  13   8       37.21       49.68      8.30 o 
  -2  13   8        0.43        2.29      4.65 o 
  -1  13   8       46.96       37.44      5.31 o 
   0  13   8        8.45       13.66      4.23 o 
   1  13   8       46.72       40.83      7.51 o 
   2  13   8        0.50        5.38      2.48 o 
   3  13   8       36.26       39.83      4.69 o 
   4  13   8        0.96        2.86      3.50 o 
   5  13   8        4.56        0.60      3.41 o 
   6  13   8       11.77       18.40      7.31 o 
  -5  14   8       25.25       22.56      7.22 o 
  -4  14   8       10.97       19.07      6.54 o 
  -3  14   8       30.03       37.58      7.69 o 
  -2  14   8        1.67        2.21      4.84 o 
  -1  14   8        2.10       -0.68      3.41 o 
   0  14   8       21.73       23.12      5.16 o 
   1  14   8        2.29        3.74      2.68 o 
   2  14   8        1.60        6.40      2.67 o 
   3  14   8       30.59       38.94      4.81 o 
   4  14   8       10.60        8.59      3.30 o 
   5  14   8       26.25       43.89      7.35 o 
  -3  15   8       16.84       21.87      7.99 o 
  -2  15   8       25.43       16.00      6.06 o 
  -1  15   8       34.53       37.23      5.59 o 
   0  15   8        0.96        6.88      5.15 o 
   1  15   8       33.69       35.37      5.07 o 
   2  15   8       25.29       24.14      4.07 o 
   3  15   8       17.18       23.60      4.89 o 
  -1  16   8        2.32        9.98      9.17 o 
   0  16   8       14.79       22.51      6.75 o 
   1  16   8        2.48        0.24      2.88 o 
   1   0   9       41.01       51.17      3.13 o 
   2   0   9       91.45       93.61      3.52 o 
   3   0   9       57.98       51.08      4.28 o 
   4   0   9       45.21       52.90      4.12 o 
   5   0   9      257.74      258.47      7.89 o 
   6   0   9      274.70      256.16      8.46 o 
   7   0   9       32.38       36.36      4.52 o 
   8   0   9        7.79       15.53      4.71 o 
   9   0   9       35.07       46.68      6.25 o 
  10   0   9        1.64        9.46      4.49 o 
 -10   1   9       16.35       16.06      3.99 o 
  -9   1   9        5.46        0.47      3.09 o 
  -8   1   9        2.03        7.42      3.52 o 
  -7   1   9       59.48       62.41      5.33 o 
  -6   1   9      156.97      147.95      8.58 o 
  -5   1   9       26.61       20.01      3.43 o 
  -4   1   9       78.82       63.76      4.13 o 
  -3   1   9      702.06      679.67     11.24 o 
  -2   1   9       30.93       27.73      2.66 o 
  -1   1   9      255.65      243.85      5.87 o 
   0   1   9     4203.05     4409.73     40.46 o 
   1   1   9      256.44      247.59      6.55 o 
   2   1   9       34.28       25.18      2.58 o 
   3   1   9      699.99      682.58     10.65 o 
   4   1   9       77.52       69.91      8.15 o 
   5   1   9       26.72       26.02      4.30 o 
   6   1   9      159.26      164.84      8.24 o 
   7   1   9       60.13       54.91      6.20 o 
   8   1   9        2.20       -2.91      3.43 o 
   9   1   9        5.44        3.38      3.89 o 
  10   1   9       16.11       12.55      4.66 o 
  -9   2   9       19.27       23.18      3.92 o 
  -8   2   9       53.12       60.16      5.08 o 
  -7   2   9       44.88       38.37      4.05 o 
  -6   2   9      596.68      626.43     12.88 o 
  -5   2   9      394.18      370.65      9.72 o 
  -4   2   9      109.99      111.14      5.02 o 
  -3   2   9      166.77      168.39      5.73 o 
  -2   2   9      127.88      128.64      4.35 o 
  -1   2   9      170.21      173.37      4.01 o 
   0   2   9       20.03       21.18      2.36 o 
   1   2   9      171.13      175.79      5.76 o 
   2   2   9      133.97      133.45      4.09 o 
   3   2   9      166.54      183.83      6.22 o 
   4   2   9      109.89       98.94     10.74 o 
   5   2   9      392.66      377.71     11.19 o 
   6   2   9      598.62      607.33     17.38 o 
   7   2   9       46.06       47.72      5.92 o 
   8   2   9       52.71       50.00      6.51 o 
   9   2   9       19.79       15.20      4.76 o 
  -9   3   9        1.13       10.12      3.20 o 
  -8   3   9        5.87        6.37      3.07 o 
  -7   3   9       68.94       86.12      8.04 o 
  -6   3   9      324.45      294.24     13.72 o 
  -5   3   9        5.65        7.25      2.65 o 
  -4   3   9        3.04        1.21      2.01 o 
  -3   3   9      280.28      266.17      6.00 o 
  -2   3   9      114.59      108.61      3.70 o 
  -1   3   9      259.75      247.49      5.22 o 
   0   3   9      831.15      802.23     11.23 o 
   1   3   9      262.90      273.45      8.99 o 
   2   3   9      113.25      105.27      3.87 o 
   3   3   9      274.26      254.51      6.86 o 
   4   3   9        3.37        4.36      2.95 o 
   5   3   9        6.10        6.26      3.68 o 
   6   3   9      324.26      319.80     11.18 o 
   7   3   9       69.02       87.19      7.18 o 
   8   3   9        6.53        5.45      3.85 o 
   9   3   9        1.12       10.71      4.25 o 
  -9   4   9       24.34       19.05      5.60 o 
  -8   4   9        4.70        0.39      2.84 o 
  -7   4   9        5.94        5.27      2.78 o 
  -6   4   9      160.64      152.16      6.23 o 
  -5   4   9       89.02       92.72      4.75 o 
  -4   4   9      126.91      129.61      6.37 o 
  -3   4   9      204.05      190.68      7.14 o 
  -2   4   9      235.94      257.36      9.36 o 
  -1   4   9     1378.86     1392.22     13.14 o 
   0   4   9      156.96      176.89      4.28 o 
   1   4   9     1371.76     1364.94     20.35 o 
   2   4   9      232.42      259.56      6.61 o 
   3   4   9      203.35      192.87      6.40 o 
   4   4   9      121.78      115.13      6.69 o 
   5   4   9       87.67       81.47      6.69 o 
   6   4   9      168.07      169.17      8.56 o 
   7   4   9        5.68       10.43      4.25 o 
   8   4   9        5.20        5.18      3.86 o 
   9   4   9       24.70       36.21      5.94 o 
  -9   5   9       11.95       25.18      5.30 o 
  -8   5   9       10.71        4.63      3.90 o 
  -7   5   9      218.38      229.96     12.33 o 
  -6   5   9       35.12       37.24      4.57 o 
  -5   5   9      185.56      186.30      9.75 o 
  -4   5   9       73.79       72.09      5.89 o 
  -3   5   9       10.60        6.60      4.05 o 
  -2   5   9       78.90       65.58      4.76 o 
  -1   5   9      200.01      210.15      6.26 o 
   0   5   9      134.13      121.40      4.62 o 
   1   5   9      197.54      212.42     11.20 o 
   2   5   9       82.54       82.16      4.36 o 
   3   5   9        9.22        3.24      2.46 o 
   4   5   9       75.41       72.29      5.85 o 
   5   5   9      186.71      181.47      8.60 o 
   6   5   9       33.95       33.66      5.16 o 
   7   5   9      220.01      232.12     16.45 o 
   8   5   9       11.12        7.98      4.42 o 
   9   5   9       11.88       18.52      5.04 o 
  -9   6   9       23.90       42.23      7.51 o 
  -8   6   9       13.29        7.20      3.71 o 
  -7   6   9       53.96       57.14      6.52 o 
  -6   6   9      328.18      309.14     11.27 o 
  -5   6   9       24.24       22.32      4.56 o 
  -4   6   9      138.66      129.27      7.38 o 
  -3   6   9        0.23       -0.54      2.75 o 
  -2   6   9       20.82       18.48      3.78 o 
  -1   6   9      589.19      559.62     12.82 o 
   0   6   9       38.35       37.02      4.23 o 
   1   6   9      583.29      550.20     12.19 o 
   2   6   9       20.49       24.27      3.22 o 
   3   6   9        0.32        0.79      2.36 o 
   4   6   9      132.94      135.14      7.59 o 
   5   6   9       24.09       19.33      4.44 o 
   6   6   9      330.26      300.23     12.02 o 
   7   6   9       53.68       61.88      6.83 o 
   8   6   9       13.62       13.06      4.40 o 
   9   6   9       23.91       36.99      6.24 o 
  -8   7   9       26.77       18.93      5.92 o 
  -7   7   9      144.30      153.25     17.05 o 
  -6   7   9       50.96       65.52      8.46 o 
  -5   7   9      172.05      172.61     25.61 o 
  -4   7   9       22.99       27.01      6.24 o 
  -3   7   9      493.41      468.45     24.10 o 
  -2   7   9       63.64       54.38      5.50 o 
  -1   7   9      208.09      194.66      8.15 o 
   0   7   9      736.69      733.38     15.19 o 
   1   7   9      212.12      218.04      8.13 o 
   2   7   9       63.08       53.15      4.23 o 
   3   7   9      491.82      479.70     10.90 o 
   4   7   9       23.05       23.03      4.34 o 
   5   7   9      171.15      178.40      8.85 o 
   6   7   9       51.06       41.85      5.70 o 
   7   7   9      143.32      138.24      9.92 o 
   8   7   9       26.85       30.13      8.54 o 
  -8   8   9       19.69       23.02      5.99 o 
  -7   8   9        5.05        4.26     13.15 o 
  -6   8   9       31.39       18.19      9.56 o 
  -5   8   9      274.12      263.01     13.49 o 
  -4   8   9       95.20       97.60      9.23 o 
  -3   8   9      339.86      342.76     14.35 o 
  -2   8   9      156.45      182.55      8.63 o 
  -1   8   9      957.02      934.92     18.49 o 
   0   8   9       34.77       44.71      5.25 o 
   1   8   9      947.31      945.06     17.85 o 
   2   8   9      157.44      175.87      9.00 o 
   3   8   9      337.85      344.07     10.26 o 
   4   8   9       95.41       83.37      6.71 o 
   5   8   9      275.03      261.54     10.52 o 
   6   8   9       32.49       31.81      5.47 o 
   7   8   9        4.64       -1.52      3.74 o 
   8   8   9       19.81       20.34      5.25 o 
  -8   9   9        0.84        0.44      3.87 o 
  -7   9   9       31.01       27.29      6.70 o 
  -6   9   9       28.80       24.96      6.42 o 
  -5   9   9       39.51       36.76      7.22 o 
  -4   9   9        3.88        4.02      4.57 o 
  -3   9   9        4.78        8.70      5.49 o 
  -2   9   9      220.06      189.86     12.23 o 
  -1   9   9       41.47       41.90      6.00 o 
   0   9   9       68.67       60.27      5.82 o 
   1   9   9       43.03       41.96      5.09 o 
   2   9   9      219.76      208.25      7.46 o 
   3   9   9        3.55       13.12      3.46 o 
   4   9   9        3.62        3.56      2.91 o 
   5   9   9       40.91       48.36      5.89 o 
   6   9   9       28.63       34.97      5.38 o 
   7   9   9       31.51       27.30      5.54 o 
   8   9   9        0.91        1.35      3.89 o 
  -7  10   9       16.91       24.76      7.05 o 
  -6  10   9        6.22        1.97      6.23 o 
  -5  10   9       11.93       16.27      6.07 o 
  -4  10   9       40.83       40.99      7.29 o 
  -3  10   9       14.42       12.32      5.65 o 
  -2  10   9       35.49       38.05      5.30 o 
  -1  10   9      146.62      143.25      9.50 o 
   0  10   9      345.71      316.67     10.88 o 
   1  10   9      141.04      135.93      8.03 o 
   2  10   9       35.74       32.21      4.14 o 
   3  10   9       14.39       11.79      3.41 o 
   4  10   9       40.79       43.47      4.73 o 
   5  10   9       11.63       11.32      4.10 o 
   6  10   9        5.95        9.17      4.24 o 
   7  10   9       16.31       11.02      4.50 o 
  -7  11   9        9.61        7.54      4.90 o 
  -6  11   9        0.17        2.44      4.49 o 
  -5  11   9       68.84       81.38      9.52 o 
  -4  11   9        5.94       -3.91      3.91 o 
  -3  11   9       75.13       80.83      9.95 o 
  -2  11   9        9.81        9.60      5.36 o 
  -1  11   9       40.00       41.59      5.59 o 
   0  11   9        0.08       -2.84      2.84 o 
   1  11   9       41.51       43.21      7.18 o 
   2  11   9        9.60        4.50      2.93 o 
   3  11   9       72.17       70.88      5.69 o 
   4  11   9        6.18        3.64      2.98 o 
   5  11   9       66.71       72.23      7.16 o 
   6  11   9        0.18        3.51      3.66 o 
   7  11   9        9.49       11.38      4.60 o 
  -6  12   9        1.03       -3.49      7.64 o 
  -5  12   9       21.11       17.48      6.41 o 
  -4  12   9        1.77       -4.32      4.32 o 
  -3  12   9       32.46       28.12      6.74 o 
  -2  12   9       21.30       13.81      5.55 o 
  -1  12   9      215.02      204.27     12.53 o 
   0  12   9       55.61       49.66      6.07 o 
   1  12   9      216.37      210.04      9.41 o 
   2  12   9       21.67       24.01      4.04 o 
   3  12   9       34.08       38.47      4.78 o 
   4  12   9        1.76        3.93      3.29 o 
   5  12   9       20.88       20.22      4.65 o 
   6  12   9        1.06        1.16      7.91 o 
  -5  13   9       18.44       15.65      8.60 o 
  -4  13   9        6.00        5.66      5.35 o 
  -3  13   9       51.95       47.22      8.96 o 
  -2  13   9       25.36       28.99      6.81 o 
  -1  13   9       37.34       33.62      5.44 o 
   0  13   9       42.05       54.83      6.25 o 
   1  13   9       37.29       36.57      4.64 o 
   2  13   9       25.51       26.53      4.29 o 
   3  13   9       51.76       59.14      5.56 o 
   4  13   9        6.08        7.02      3.34 o 
   5  13   9       18.08       26.54      5.18 o 
  -4  14   9        3.69        2.67      5.04 o 
  -3  14   9        9.97       10.23      6.00 o 
  -2  14   9       11.66       31.04      7.19 o 
  -1  14   9       34.22       36.02      5.76 o 
   0  14   9        0.38       -2.98      2.98 o 
   1  14   9       34.69       36.34      4.63 o 
   2  14   9       11.94       14.49      3.71 o 
   3  14   9       10.14       23.62      4.12 o 
   4  14   9        3.61       10.63      5.27 o 
  -3  15   9       26.99       22.40      6.87 o 
  -2  15   9        4.39        3.37      5.05 o 
  -1  15   9        0.39       -2.84      3.14 o 
   0  15   9       66.67       85.63      7.62 o 
   1  15   9        0.42        4.73      5.30 o 
   2  15   9        4.22        6.52      3.82 o 
   3  15   9       26.47       19.14      4.68 o 
   0   0  10     2575.95     2747.56     54.57 o 
   1   0  10       70.97       80.17      3.97 o 
   2   0  10      771.27      771.86     10.57 o 
   3   0  10       55.95       49.13      4.49 o 
   4   0  10      308.58      281.53      7.90 o 
   5   0  10       48.62       46.09      5.45 o 
   6   0  10      241.14      207.07     10.35 o 
   7   0  10      118.76      134.39      7.18 o 
   8   0  10       16.90       13.41      4.75 o 
   9   0  10        0.43        2.70      4.33 o 
  -9   1  10        6.67        0.87      4.63 o 
  -8   1  10       15.84       11.42      3.78 o 
  -7   1  10        2.83        6.87      3.92 o 
  -6   1  10      134.14      154.27      6.96 o 
  -5   1  10       79.74       77.78      5.17 o 
  -4   1  10      302.43      297.66      7.96 o 
  -3   1  10       14.51       15.52      2.69 o 
  -2   1  10     1161.48     1200.79     15.67 o 
  -1   1  10      480.19      502.59      9.41 o 
   0   1  10       34.63       41.37      3.05 o 
   1   1  10      476.94      480.44      9.90 o 
   2   1  10     1148.61     1145.40     15.34 o 
   3   1  10       13.47       15.96      3.28 o 
   4   1  10      303.48      285.15      9.14 o 
   5   1  10       80.67       77.60     13.39 o 
   6   1  10      135.47      144.57      7.90 o 
   7   1  10        2.48        3.59      3.61 o 
   8   1  10       16.20       24.31      7.70 o 
   9   1  10        6.78        8.54      7.63 o 
  -9   2  10        2.65        3.03      2.98 o 
  -8   2  10      163.66      167.20      9.10 o 
  -7   2  10        7.95        2.89      2.62 o 
  -6   2  10      502.36      529.35     12.08 o 
  -5   2  10      205.80      199.11      7.04 o 
  -4   2  10       57.80       60.39      4.20 o 
  -3   2  10      157.46      137.08      4.80 o 
  -2   2  10      486.47      474.13      8.05 o 
  -1   2  10      143.42      152.48      4.01 o 
   0   2  10     2822.93     2940.64     33.78 o 
   1   2  10      146.76      154.17      6.83 o 
   2   2  10      485.70      478.44      7.95 o 
   3   2  10      160.90      143.97      6.57 o 
   4   2  10       58.09       65.88      5.44 o 
   5   2  10      207.20      212.31     12.22 o 
   6   2  10      504.22      500.23     13.99 o 
   7   2  10        7.60       13.84      4.30 o 
   8   2  10      163.05      166.98      9.76 o 
   9   2  10        2.65        0.67      3.88 o 
  -9   3  10       19.79       35.93      4.62 o 
  -8   3  10        3.58        4.56      2.92 o 
  -7   3  10       16.87       16.33      3.28 o 
  -6   3  10      423.74      400.84      9.70 o 
  -5   3  10      123.93      116.92      5.25 o 
  -4   3  10      503.75      540.49      9.69 o 
  -3   3  10       34.33       37.06      3.10 o 
  -2   3  10       24.99       24.59      2.40 o 
  -1   3  10       95.64       94.35      3.81 o 
   0   3  10      155.58      151.84      4.80 o 
   1   3  10       94.33      100.59      4.99 o 
   2   3  10       23.43       24.11      2.52 o 
   3   3  10       32.61       35.90      4.26 o 
   4   3  10      501.61      537.20     13.27 o 
   5   3  10      121.74      123.52      7.39 o 
   6   3  10      419.82      389.96     20.15 o 
   7   3  10       15.73       13.84      4.47 o 
   8   3  10        3.91        4.41      6.26 o 
   9   3  10       20.07       19.70      5.92 o 
  -9   4  10        2.97        3.42      3.93 o 
  -8   4  10       19.80       22.52      4.39 o 
  -7   4  10       84.07       76.87      6.12 o 
  -6   4  10       72.65       68.05      5.55 o 
  -5   4  10       86.66       81.93      5.52 o 
  -4   4  10      330.63      340.90      8.88 o 
  -3   4  10      157.69      164.06     11.10 o 
  -2   4  10      180.27      176.06     13.51 o 
  -1   4  10      104.37      102.20      4.67 o 
   0   4  10      230.07      221.91      6.19 o 
   1   4  10      108.67      105.83      5.41 o 
   2   4  10      186.79      179.92      5.85 o 
   3   4  10      161.54      161.44     10.96 o 
   4   4  10      329.64      341.89     10.86 o 
   5   4  10       86.67       82.08      6.62 o 
   6   4  10       74.73       65.25      6.49 o 
   7   4  10       84.16       88.34      7.63 o 
   8   4  10       20.09       17.07      5.03 o 
   9   4  10        3.16        2.48      8.69 o 
  -9   5  10       24.46       31.40      6.93 o 
  -8   5  10       41.80       40.25      6.07 o 
  -7   5  10       58.01       48.00      6.23 o 
  -6   5  10       24.56       33.69      5.31 o 
  -5   5  10       55.06       43.42      5.50 o 
  -4   5  10       24.34       16.80      4.09 o 
  -3   5  10       41.69       39.37      5.21 o 
  -2   5  10       83.12       67.48      8.45 o 
  -1   5  10       26.17       22.97      3.06 o 
   0   5  10        2.25        3.22      2.08 o 
   1   5  10       26.10       26.25      3.76 o 
   2   5  10       79.44       79.32      4.54 o 
   3   5  10       43.58       39.42      4.17 o 
   4   5  10       21.51       19.61      4.17 o 
   5   5  10       54.97       58.92      6.14 o 
   6   5  10       22.76       21.74      5.86 o 
   7   5  10       59.07       47.22      6.23 o 
   8   5  10       42.66       44.86      6.28 o 
   9   5  10       25.02       30.66      5.59 o 
  -8   6  10       33.74       40.22      6.31 o 
  -7   6  10       69.05       77.92      8.67 o 
  -6   6  10       56.70       49.84      6.00 o 
  -5   6  10       36.33       43.50      5.96 o 
  -4   6  10        5.06        7.82     10.53 o 
  -3   6  10      179.89      174.11     13.35 o 
  -2   6  10      141.52      143.16      7.56 o 
  -1   6  10       78.31       88.17      9.26 o 
   0   6  10        0.27       -2.58      2.58 o 
   1   6  10       76.86       90.79      5.72 o 
   2   6  10      146.46      149.24      6.02 o 
   3   6  10      178.79      166.07      7.38 o 
   4   6  10        5.10        7.33      3.37 o 
   5   6  10       38.60       43.69      5.56 o 
   6   6  10       56.76       59.72      6.55 o 
   7   6  10       68.22       69.75      7.22 o 
   8   6  10       32.93       27.03      5.55 o 
  -8   7  10       22.73       24.32      6.42 o 
  -7   7  10       36.16       47.79      7.85 o 
  -6   7  10       81.84       74.91      8.98 o 
  -5   7  10        7.46        4.77      4.62 o 
  -4   7  10      100.21       91.84      8.92 o 
  -3   7  10      204.80      191.38     11.23 o 
  -2   7  10      232.93      228.81     10.18 o 
  -1   7  10      302.51      301.01     10.28 o 
   0   7  10        2.89        1.07      2.86 o 
   1   7  10      303.59      287.83      9.55 o 
   2   7  10      230.61      229.73      7.49 o 
   3   7  10      207.57      210.12      7.66 o 
   4   7  10       99.79       97.83      7.05 o 
   5   7  10        7.32        6.64      3.66 o 
   6   7  10       80.98       80.70      7.28 o 
   7   7  10       36.35       40.66      6.01 o 
   8   7  10       23.23       22.47      5.22 o 
  -8   8  10       17.84       10.01     10.78 o 
  -7   8  10       54.09       63.07     13.95 o 
  -6   8  10       20.49       22.39      5.97 o 
  -5   8  10       37.35       27.81      6.52 o 
  -4   8  10       24.07       24.55      6.32 o 
  -3   8  10       42.05       52.73      7.62 o 
  -2   8  10      306.77      268.25     10.30 o 
  -1   8  10      267.04      282.66     10.23 o 
   0   8  10      105.53      134.57      7.54 o 
   1   8  10      272.19      260.01      9.64 o 
   2   8  10      302.34      290.50      8.59 o 
   3   8  10       43.61       49.23      4.83 o 
   4   8  10       24.92       14.35      4.24 o 
   5   8  10       35.78       27.71      5.11 o 
   6   8  10       20.65       17.48      4.68 o 
   7   8  10       54.31       52.08      8.73 o 
   8   8  10       17.89       17.00      5.41 o 
  -7   9  10       31.09       28.26      6.32 o 
  -6   9  10       27.92       16.07      5.83 o 
  -5   9  10       12.77        8.35      5.15 o 
  -4   9  10       61.65       54.42      8.09 o 
  -3   9  10       13.29       14.05      5.71 o 
  -2   9  10       13.91       15.91      4.29 o 
  -1   9  10        6.19        6.55      3.73 o 
   0   9  10       71.70       66.68      6.13 o 
   1   9  10        7.73        5.22      3.63 o 
   2   9  10       13.17       17.83      4.44 o 
   3   9  10       12.60       22.97      4.27 o 
   4   9  10       62.18       56.73      6.16 o 
   5   9  10       13.35       17.15      4.60 o 
   6   9  10       27.54       26.48      4.95 o 
   7   9  10       32.38       42.86      6.54 o 
  -7  10  10       16.73       22.72      6.03 o 
  -6  10  10       36.84       42.65      7.92 o 
  -5  10  10       43.90       51.18      8.45 o 
  -4  10  10       19.63       22.31      6.27 o 
  -3  10  10       96.43       85.58      9.16 o 
  -2  10  10       39.58       38.82      9.05 o 
  -1  10  10      170.71      168.73      8.62 o 
   0  10  10      159.91      171.37     10.94 o 
   1  10  10      169.70      168.35      8.29 o 
   2  10  10       40.50       28.73      7.18 o 
   3  10  10       96.39      102.94      6.44 o 
   4  10  10       19.26       22.61      5.22 o 
   5  10  10       41.59       43.95      5.97 o 
   6  10  10       36.37       42.02      6.35 o 
   7  10  10       16.97       20.51      5.11 o 
  -6  11  10        4.06        4.34      4.15 o 
  -5  11  10        1.96       -4.02      4.02 o 
  -4  11  10       29.70       34.50      7.18 o 
  -3  11  10       12.00        9.32      5.76 o 
  -2  11  10       77.10       79.07      9.24 o 
  -1  11  10      106.52      121.35      8.18 o 
   0  11  10       35.86       37.52      5.48 o 
   1  11  10      109.94      111.11      7.61 o 
   2  11  10       75.85       85.14      7.14 o 
   3  11  10       12.51       19.34      3.78 o 
   4  11  10       29.37       26.90      4.92 o 
   5  11  10        1.91       -0.42      5.34 o 
   6  11  10        4.09       -1.28      3.37 o 
  -5  12  10        7.29        8.47      5.66 o 
  -4  12  10        1.11        7.54      5.08 o 
  -3  12  10       45.13       40.87      9.17 o 
  -2  12  10       23.31       18.92      8.10 o 
  -1  12  10       71.16       68.23      6.98 o 
   0  12  10        0.71        2.64      3.34 o 
   1  12  10       70.97       70.46      9.82 o 
   2  12  10       22.86       23.94      6.85 o 
   3  12  10       45.09       47.61      5.13 o 
   4  12  10        1.30        7.24      5.03 o 
   5  12  10        7.99       13.05      4.48 o 
  -5  13  10       12.77       16.61     11.14 o 
  -4  13  10        1.67        3.44      4.80 o 
  -3  13  10        3.39        7.89      5.91 o 
  -2  13  10       18.16       15.70      5.88 o 
  -1  13  10      176.04      184.78      9.88 o 
   0  13  10       32.97       43.24      6.09 o 
   1  13  10      176.01      166.61      8.16 o 
   2  13  10       17.99       17.59      5.05 o 
   3  13  10        3.78        6.01      3.06 o 
   4  13  10        1.51        5.39      3.80 o 
   5  13  10       12.83       15.76      5.00 o 
  -3  14  10        6.66       -3.59      6.66 o 
  -2  14  10        5.04        3.64      5.35 o 
  -1  14  10        4.65        8.51      3.94 o 
   0  14  10       42.61       55.36      7.73 o 
   1  14  10        4.66        9.73      3.32 o 
   2  14  10        5.08        8.08      3.43 o 
   3  14  10        6.51        6.75      3.31 o 
  -1  15  10       17.87       21.20      4.85 o 
   0  15  10        0.16        0.90      3.20 o 
   1  15  10       18.47       28.34      4.27 o 
   1   0  11       69.11       59.06      3.71 o 
   2   0  11      603.36      557.20     10.95 o 
   3   0  11       17.43       18.38      3.02 o 
   4   0  11      681.61      696.25     13.75 o 
   5   0  11      877.39      913.30     15.89 o 
   6   0  11        0.31        0.16      2.57 o 
   7   0  11        1.11       -2.47      3.25 o 
   8   0  11       33.73       44.13      6.09 o 
   9   0  11        4.35        9.40      4.17 o 
  -9   1  11        9.75        9.79      7.39 o 
  -8   1  11       57.16       57.52      5.68 o 
  -7   1  11       32.37       34.15      4.53 o 
  -6   1  11       52.69       42.86      4.64 o 
  -5   1  11       44.34       47.91      4.59 o 
  -4   1  11      131.89      138.21      6.03 o 
  -3   1  11       98.20      101.03      4.92 o 
  -2   1  11      456.31      439.03      8.94 o 
  -1   1  11     1315.65     1296.79     16.90 o 
   0   1  11      358.63      343.87      9.15 o 
   1   1  11     1303.42     1276.02     23.35 o 
   2   1  11      454.97      425.49      8.83 o 
   3   1  11       94.98       78.66      5.46 o 
   4   1  11      132.78      148.38      7.21 o 
   5   1  11       44.13       49.63      5.39 o 
   6   1  11       50.66       50.25      5.70 o 
   7   1  11       33.13       34.91      5.47 o 
   8   1  11       56.17       69.79      7.14 o 
   9   1  11        9.07       11.57      4.50 o 
  -9   2  11        0.55       -0.34      5.43 o 
  -8   2  11       20.12       22.32      4.16 o 
  -7   2  11       16.54       22.52      3.61 o 
  -6   2  11        5.91        6.61      2.79 o 
  -5   2  11      289.49      313.80      8.08 o 
  -4   2  11       67.23       76.39      4.73 o 
  -3   2  11       44.53       40.35      4.00 o 
  -2   2  11      591.82      554.22      9.17 o 
  -1   2  11      158.06      146.29      4.20 o 
   0   2  11       21.27       18.32      2.60 o 
   1   2  11      154.63      146.00      6.10 o 
   2   2  11      594.42      548.90     11.88 o 
   3   2  11       41.72       40.16      5.30 o 
   4   2  11       70.77       82.13      6.13 o 
   5   2  11      292.65      319.45     10.87 o 
   6   2  11        6.13        2.64      4.12 o 
   7   2  11       16.42       24.67      4.96 o 
   8   2  11       20.60       24.34      5.12 o 
   9   2  11        0.56       -1.83      6.39 o 
  -9   3  11        1.58        2.69      3.11 o 
  -8   3  11       35.30       34.53      4.94 o 
  -7   3  11       84.52       64.18      5.78 o 
  -6   3  11       42.77       46.77      4.20 o 
  -5   3  11        8.66       15.86      2.88 o 
  -4   3  11       68.96       63.22      4.09 o 
  -3   3  11      124.93      117.36      4.66 o 
  -2   3  11        2.79        4.61      1.98 o 
  -1   3  11      184.81      190.50      4.58 o 
   0   3  11      339.97      349.06      9.21 o 
   1   3  11      183.79      189.44     10.29 o 
   2   3  11        2.86        2.13      2.96 o 
   3   3  11      128.35      120.91      6.73 o 
   4   3  11       70.62       57.59      5.55 o 
   5   3  11        9.26       14.56      4.05 o 
   6   3  11       43.71       49.20      7.19 o 
   7   3  11       83.00       70.68      7.97 o 
   8   3  11       35.03       37.70      5.62 o 
   9   3  11        1.65        3.70      3.63 o 
  -8   4  11        3.94        0.41      3.32 o 
  -7   4  11       32.91       38.99      7.40 o 
  -6   4  11       34.67       38.44      5.53 o 
  -5   4  11      315.84      296.46     12.28 o 
  -4   4  11      101.28       81.88      6.51 o 
  -3   4  11       37.31       30.27      4.56 o 
  -2   4  11      191.13      185.01     11.39 o 
  -1   4  11       41.02       41.28      3.67 o 
   0   4  11        4.23        7.95      2.44 o 
   1   4  11       42.08       50.19      4.38 o 
   2   4  11      190.49      176.89     11.93 o 
   3   4  11       39.45       42.69      4.92 o 
   4   4  11      106.49       95.36     10.31 o 
   5   4  11      319.85      310.81     14.73 o 
   6   4  11       32.89       37.21      5.60 o 
   7   4  11       33.77       34.79      5.59 o 
   8   4  11        3.66       12.84      4.72 o 
  -8   5  11       26.20       41.32      6.03 o 
  -7   5  11       35.74       47.49      6.19 o 
  -6   5  11        6.44        0.92      3.42 o 
  -5   5  11      200.34      207.10      9.37 o 
  -4   5  11        6.64       11.96      3.83 o 
  -3   5  11      123.24      124.08      7.12 o 
  -2   5  11      253.87      255.93     11.66 o 
  -1   5  11      485.52      484.25     12.33 o 
   0   5  11       44.50       43.18      6.64 o 
   1   5  11      487.62      482.38     11.59 o 
   2   5  11      247.31      232.82      8.92 o 
   3   5  11      123.13      117.07      7.11 o 
   4   5  11        7.29        5.93      5.24 o 
   5   5  11      198.80      199.70     15.39 o 
   6   5  11        6.82        4.68      4.63 o 
   7   5  11       35.67       42.22      6.19 o 
   8   5  11       25.63       36.41      5.97 o 
  -8   6  11       24.09       21.85      6.03 o 
  -7   6  11      121.70      143.33     11.83 o 
  -6   6  11        6.20       -3.80      3.80 o 
  -5   6  11       56.77       42.22      9.91 o 
  -4   6  11      210.16      228.46     12.21 o 
  -3   6  11      270.00      273.05     13.07 o 
  -2   6  11       16.28       24.60      5.82 o 
  -1   6  11      115.05      109.03      7.36 o 
   0   6  11        5.52        9.91      3.42 o 
   1   6  11      117.77      106.10      6.37 o 
   2   6  11       16.40       17.36      5.48 o 
   3   6  11      274.89      272.36     10.74 o 
   4   6  11      214.69      223.35      9.49 o 
   5   6  11       58.08       48.39      5.81 o 
   6   6  11        5.84        3.54      4.09 o 
   7   6  11      120.51      123.92      9.03 o 
   8   6  11       24.35       15.60      4.81 o 
  -8   7  11       18.21       23.50      6.25 o 
  -7   7  11       15.54       12.95      5.39 o 
  -6   7  11       69.47       78.91      9.52 o 
  -5   7  11      109.13      113.83     11.76 o 
  -4   7  11       56.39       61.15      7.97 o 
  -3   7  11       41.83       43.34     18.17 o 
  -2   7  11       31.04       24.92      4.82 o 
  -1   7  11       41.43       46.02      5.39 o 
   0   7  11      156.86      144.45      7.92 o 
   1   7  11       38.94       36.58      4.85 o 
   2   7  11       29.19       23.91      4.96 o 
   3   7  11       40.77       41.79      8.48 o 
   4   7  11       57.26       56.52      6.00 o 
   5   7  11      108.62      120.26      8.27 o 
   6   7  11       70.60       70.27      7.14 o 
   7   7  11       15.52       17.76      4.59 o 
   8   7  11       18.00       23.52      5.45 o 
  -7   8  11       34.64       44.17      7.57 o 
  -6   8  11       56.49       52.72      8.18 o 
  -5   8  11       33.01       22.43      6.68 o 
  -4   8  11       84.76       79.29      9.06 o 
  -3   8  11       43.49       34.28      6.71 o 
  -2   8  11       87.56       96.10      7.23 o 
  -1   8  11       43.71       36.20      7.00 o 
   0   8  11       94.88       92.88     10.30 o 
   1   8  11       46.73       40.11      8.76 o 
   2   8  11       88.92       83.11      9.70 o 
   3   8  11       44.85       44.38      5.36 o 
   4   8  11       84.24       88.42      7.24 o 
   5   8  11       34.20       35.73      5.36 o 
   6   8  11       55.24       59.97      6.71 o 
   7   8  11       34.54       42.89      6.19 o 
  -7   9  11       10.25       16.65      8.80 o 
  -6   9  11       30.94       36.29      7.75 o 
  -5   9  11        3.71        1.57      4.70 o 
  -4   9  11        0.07       -0.17      4.18 o 
  -3   9  11       65.38       64.39      8.40 o 
  -2   9  11       75.65       81.91      7.39 o 
  -1   9  11       18.88       19.71      4.44 o 
   0   9  11      302.34      306.02     10.88 o 
   1   9  11       19.46       24.11      4.56 o 
   2   9  11       73.51       71.26      6.62 o 
   3   9  11       68.16       63.77      5.47 o 
   4   9  11        0.01        2.69      3.35 o 
   5   9  11        3.17        1.02      4.16 o 
   6   9  11       31.41       39.78      6.10 o 
   7   9  11       10.09       12.13      4.70 o 
  -6  10  11       10.89        4.84      5.71 o 
  -5  10  11        1.93       -3.11      5.72 o 
  -4  10  11       53.45       34.72      7.23 o 
  -3  10  11        7.62       11.27      5.58 o 
  -2  10  11       71.65       66.11      8.74 o 
  -1  10  11       29.50       31.53      5.18 o 
   0  10  11      377.57      348.24     11.96 o 
   1  10  11       31.66       35.52      5.15 o 
   2  10  11       72.72       77.03      7.03 o 
   3  10  11        7.72        7.44      3.22 o 
   4  10  11       53.18       51.16     10.27 o 
   5  10  11        1.79        2.06      3.26 o 
   6  10  11       10.67       10.09      4.15 o 
  -6  11  11       34.12       38.97      8.11 o 
  -5  11  11        8.10        4.77      7.64 o 
  -4  11  11       42.61       38.59      7.60 o 
  -3  11  11       20.12       26.77      7.22 o 
  -2  11  11       60.14       53.04      8.47 o 
  -1  11  11       36.72       42.97      8.71 o 
   0  11  11        0.19       -1.13      3.49 o 
   1  11  11       36.12       36.67      5.58 o 
   2  11  11       61.87       74.87     10.51 o 
   3  11  11       20.38       19.21      4.29 o 
   4  11  11       43.12       40.28      5.72 o 
   5  11  11        8.82       11.30      4.13 o 
   6  11  11       33.17       34.54      8.87 o 
  -5  12  11        8.41        1.91      9.94 o 
  -4  12  11        1.44        2.99      6.20 o 
  -3  12  11       34.64       26.13      6.64 o 
  -2  12  11       35.36       33.12      7.54 o 
  -1  12  11       14.98       11.95      4.36 o 
   0  12  11      101.83      101.57      7.91 o 
   1  12  11       14.98       18.83      4.55 o 
   2  12  11       34.49       32.48      4.65 o 
   3  12  11       33.93       36.73      4.72 o 
   4  12  11        1.49        1.10      3.32 o 
   5  12  11        8.44       11.20      4.14 o 
  -4  13  11        8.20        9.02      5.59 o 
  -3  13  11       11.95       15.16      5.95 o 
  -2  13  11       29.60       21.76      6.59 o 
  -1  13  11        1.07        5.96      4.23 o 
   0  13  11       28.27       35.29      5.43 o 
   1  13  11        1.07        0.48      3.54 o 
   2  13  11       29.31       22.35      4.31 o 
   3  13  11       12.49       15.08      3.71 o 
   4  13  11        8.19       16.86      4.59 o 
  -2  14  11       27.29       32.19      7.16 o 
  -1  14  11       19.48       21.55      4.76 o 
   0  14  11        9.58       12.25      4.07 o 
   1  14  11       20.19       19.44      4.59 o 
   2  14  11       26.45       26.21      4.56 o 
   0   0  12      913.10      879.45     25.98 o 
   1   0  12      334.39      347.24      8.08 o 
   2   0  12      345.09      329.49      9.27 o 
   3   0  12       25.98       26.09      3.51 o 
   4   0  12      535.97      533.39     13.61 o 
   5   0  12      319.28      320.88     10.60 o 
   6   0  12       14.16       13.05      3.78 o 
   7   0  12        6.48        4.11      3.58 o 
   8   0  12       14.83       10.59      4.29 o 
  -8   1  12       17.43       25.59      5.14 o 
  -7   1  12       31.35       34.86      4.85 o 
  -6   1  12       18.49       20.87      3.70 o 
  -5   1  12       33.57       26.99      3.77 o 
  -4   1  12      116.46      125.94      6.02 o 
  -3   1  12      144.47      144.48      5.92 o 
  -2   1  12       25.90       23.09      3.05 o 
  -1   1  12       73.50       78.92      3.69 o 
   0   1  12      388.23      362.49      8.17 o 
   1   1  12       75.94       84.21      5.40 o 
   2   1  12       26.13       24.29      3.76 o 
   3   1  12      137.60      127.44      6.75 o 
   4   1  12      118.52      130.00      8.48 o 
   5   1  12       30.56       24.04      4.47 o 
   6   1  12       18.44       20.23      4.45 o 
   7   1  12       29.59       40.47      5.83 o 
   8   1  12       17.30       29.12      9.23 o 
  -8   2  12       14.81       18.50      5.48 o 
  -7   2  12       26.50       28.50      3.99 o 
  -6   2  12       40.31       38.86      4.03 o 
  -5   2  12      306.84      311.58      8.28 o 
  -4   2  12      211.95      197.03      6.30 o 
  -3   2  12       31.30       27.18      3.09 o 
  -2   2  12      138.04      141.78      4.93 o 
  -1   2  12     1362.93     1368.24     14.62 o 
   0   2  12       93.99       95.62      4.60 o 
   1   2  12     1363.40     1354.06     20.53 o 
   2   2  12      137.77      152.65      7.08 o 
   3   2  12       31.69       28.98      6.44 o 
   4   2  12      214.34      207.45      8.74 o 
   5   2  12      305.95      309.91     10.80 o 
   6   2  12       39.27       30.61      5.11 o 
   7   2  12       26.10       24.45      4.93 o 
   8   2  12       14.59       19.18      5.22 o 
  -8   3  12        9.72       11.72      4.64 o 
  -7   3  12       48.59       51.17      6.66 o 
  -6   3  12       53.01       50.18      5.97 o 
  -5   3  12      152.68      140.81      8.45 o 
  -4   3  12      109.02      110.29      7.35 o 
  -3   3  12      385.72      381.03     18.97 o 
  -2   3  12      362.68      331.71     11.33 o 
  -1   3  12      302.18      293.32      8.62 o 
   0   3  12      783.59      740.46     14.84 o 
   1   3  12      298.17      276.76      8.96 o 
   2   3  12      362.17      343.45      8.90 o 
   3   3  12      387.05      376.92     11.32 o 
   4   3  12      107.60      109.40      8.54 o 
   5   3  12      155.36      161.27      8.37 o 
   6   3  12       54.45       60.22     10.80 o 
   7   3  12       50.04       52.54      6.54 o 
   8   3  12       10.05        8.03      4.24 o 
  -8   4  12       37.98       50.77      8.84 o 
  -7   4  12       11.58        9.21      4.29 o 
  -6   4  12      105.47      111.48     10.43 o 
  -5   4  12       35.90       37.59      5.30 o 
  -4   4  12      224.15      207.23      9.32 o 
  -3   4  12      202.03      182.86      8.44 o 
  -2   4  12       88.55       82.84      8.12 o 
  -1   4  12      761.91      688.57     15.17 o 
   0   4  12      229.33      226.28      6.99 o 
   1   4  12      763.70      680.62     14.15 o 
   2   4  12       86.30       71.89      5.10 o 
   3   4  12      206.29      186.87      8.41 o 
   4   4  12      227.93      229.31     10.47 o 
   5   4  12       34.92       38.81      5.39 o 
   6   4  12      104.61      103.27      7.84 o 
   7   4  12       11.72       22.39      4.98 o 
   8   4  12       37.20       41.82      7.64 o 
  -8   5  12       10.95       11.42      4.50 o 
  -7   5  12       23.83       22.21      6.18 o 
  -6   5  12       13.36        7.10      4.58 o 
  -5   5  12       53.64       70.34     10.81 o 
  -4   5  12       73.74       72.56      8.50 o 
  -3   5  12       89.48       88.15     15.45 o 
  -2   5  12       33.74       34.99      6.27 o 
  -1   5  12      137.90      135.05      7.29 o 
   0   5  12       50.70       61.99      5.34 o 
   1   5  12      139.01      144.09      6.81 o 
   2   5  12       31.88       33.37      4.90 o 
   3   5  12       88.68       84.66      6.60 o 
   4   5  12       72.83       67.26      6.39 o 
   5   5  12       55.48       65.93      6.60 o 
   6   5  12       13.46       10.18      4.00 o 
   7   5  12       23.44       28.26      5.31 o 
   8   5  12       11.12       18.71      4.86 o 
  -7   6  12       12.45        5.56      5.00 o 
  -6   6  12       86.63       93.09     11.19 o 
  -5   6  12      276.11      282.35     23.68 o 
  -4   6  12        6.04       11.59      5.00 o 
  -3   6  12       64.91       55.59      7.64 o 
  -2   6  12      273.50      294.93     18.59 o 
  -1   6  12       46.77       42.27      5.10 o 
   0   6  12        0.50       -2.44      2.44 o 
   1   6  12       46.75       37.90      4.74 o 
   2   6  12      271.02      259.22     19.58 o 
   3   6  12       67.85       57.89      5.93 o 
   4   6  12        5.51        0.95      3.79 o 
   5   6  12      275.15      283.29     11.30 o 
   6   6  12       85.75       93.87      7.92 o 
   7   6  12       12.78       10.82      4.53 o 
  -7   7  12       31.68       33.85      7.15 o 
  -6   7  12        3.26        0.84      4.64 o 
  -5   7  12       84.25       70.69      8.95 o 
  -4   7  12       82.31      110.07     10.07 o 
  -3   7  12       94.44       90.40      9.18 o 
  -2   7  12      155.46      169.25     10.75 o 
  -1   7  12       81.26       90.35     11.15 o 
   0   7  12       69.96       65.42      5.88 o 
   1   7  12       80.34       83.40      6.31 o 
   2   7  12      159.05      146.31      8.17 o 
   3   7  12       94.27       85.74      6.97 o 
   4   7  12       81.51       91.73      8.70 o 
   5   7  12       85.32       96.87     10.36 o 
   6   7  12        2.97        6.92      3.80 o 
   7   7  12       31.70       46.38      7.97 o 
  -7   8  12        3.66        1.16      6.79 o 
  -6   8  12      107.59      101.98     10.95 o 
  -5   8  12       27.19       16.84      5.65 o 
  -4   8  12       15.73       17.19      6.00 o 
  -3   8  12        8.54       11.67      5.30 o 
  -2   8  12       42.57       44.02      7.21 o 
  -1   8  12       73.39       64.63      6.29 o 
   0   8  12      105.32      122.83      7.64 o 
   1   8  12       74.73       77.29      6.24 o 
   2   8  12       40.95       38.75      5.40 o 
   3   8  12        9.51        5.51      3.51 o 
   4   8  12       14.45       21.74      4.70 o 
   5   8  12       27.42       31.97      5.43 o 
   6   8  12      107.31      108.62      8.80 o 
   7   8  12        3.80       -0.23      5.76 o 
  -6   9  12        2.04       -0.71      4.52 o 
  -5   9  12        1.82        3.23      5.17 o 
  -4   9  12        8.77       12.46      8.33 o 
  -3   9  12        3.82       13.11      5.35 o 
  -2   9  12       10.49       11.06      5.25 o 
  -1   9  12       29.12       24.95      4.78 o 
   0   9  12       22.89       20.65      4.57 o 
   1   9  12       27.63       29.46      8.93 o 
   2   9  12       11.32       12.20      4.14 o 
   3   9  12        3.99        3.63      4.96 o 
   4   9  12        8.87        8.85      3.81 o 
   5   9  12        2.05       -2.81      3.39 o 
   6   9  12        2.25        3.40      3.95 o 
  -6  10  12       44.45       55.25      9.35 o 
  -5  10  12       22.69       30.90      7.46 o 
  -4  10  12       53.93       65.30      9.22 o 
  -3  10  12       76.45       88.00      9.96 o 
  -2  10  12       20.42       20.16      7.85 o 
  -1  10  12       25.14       23.61      6.54 o 
   0  10  12       14.92       10.33      4.54 o 
   1  10  12       25.90       22.09      6.03 o 
   2  10  12       21.63       32.63      5.26 o 
   3  10  12       75.92       77.38      7.26 o 
   4  10  12       52.95       66.53      7.20 o 
   5  10  12       23.02       26.89      5.23 o 
   6  10  12       44.33       63.04      7.39 o 
  -5  11  12        3.07        2.60      5.12 o 
  -4  11  12       23.91       26.42      6.94 o 
  -3  11  12       12.49       17.63     12.53 o 
  -2  11  12      100.99      105.17     10.59 o 
  -1  11  12       30.73       37.24     10.72 o 
   0  11  12        1.90        5.17      3.45 o 
   1  11  12       29.88       21.10      6.04 o 
   2  11  12      101.47      102.27      8.11 o 
   3  11  12       12.29       12.07      4.24 o 
   4  11  12       23.63       26.65      5.29 o 
   5  11  12        2.96        1.71      3.55 o 
  -4  12  12       22.37       19.67      7.29 o 
  -3  12  12       47.84       43.63      8.06 o 
  -2  12  12       15.85       25.88      6.63 o 
  -1  12  12        4.83        6.11      4.45 o 
   0  12  12       56.20       54.53      6.30 o 
   1  12  12        4.98        7.50      3.89 o 
   2  12  12       16.67       15.18      3.78 o 
   3  12  12       48.69       59.32      6.95 o 
   4  12  12       21.73       19.30      5.04 o 
  -3  13  12       11.38        6.02      5.73 o 
  -2  13  12       14.04       21.85      6.71 o 
  -1  13  12       13.19        7.59      4.04 o 
   0  13  12        5.31        9.24      3.75 o 
   1  13  12       13.75        8.02      4.30 o 
   2  13  12       13.64       12.08      3.59 o 
   3  13  12       11.46       19.32      4.57 o 
   1   0  13      220.53      198.38     11.38 o 
   2   0  13      135.52      135.85     10.07 o 
   3   0  13      724.43      724.15     15.21 o 
   4   0  13       94.00       80.80      6.05 o 
   5   0  13       15.26        9.71      3.54 o 
   6   0  13        4.84        5.28      3.37 o 
   7   0  13        3.41        3.73      3.69 o 
   8   0  13        1.71        2.81      3.58 o 
  -8   1  13        6.21       14.81      6.48 o 
  -7   1  13       17.59       14.97      3.76 o 
  -6   1  13        3.66       -1.15      3.19 o 
  -5   1  13      102.51      100.84      6.05 o 
  -4   1  13       19.14       22.55      3.60 o 
  -3   1  13      119.18      131.37      5.88 o 
  -2   1  13      141.21      138.95      5.77 o 
  -1   1  13      586.47      602.12      9.24 o 
   0   1  13       18.92       22.38      3.51 o 
   1   1  13      594.40      601.26     13.45 o 
   2   1  13      141.30      133.39      6.75 o 
   3   1  13      123.42      130.49      7.13 o 
   4   1  13       18.59       24.00      4.22 o 
   5   1  13      102.01      103.71      7.11 o 
   6   1  13        3.76        5.51      3.59 o 
   7   1  13       17.14       12.47      4.36 o 
   8   1  13        6.13       15.67      5.86 o 
  -8   2  13        4.70        5.42      4.31 o 
  -7   2  13       40.31       62.60      7.07 o 
  -6   2  13       61.96       68.48      7.02 o 
  -5   2  13       98.47       98.77      7.69 o 
  -4   2  13      161.10      171.56      9.10 o 
  -3   2  13      913.09      896.15     18.87 o 
  -2   2  13       17.27       13.87      3.87 o 
  -1   2  13       44.44       39.98      4.09 o 
   0   2  13        1.35       -0.71      2.68 o 
   1   2  13       45.12       38.57      4.59 o 
   2   2  13       17.66       25.34      4.08 o 
   3   2  13      913.70      884.12     17.89 o 
   4   2  13      160.46      150.50      8.10 o 
   5   2  13       95.01      112.32      7.55 o 
   6   2  13       61.42       56.89      6.89 o 
   7   2  13       39.74       50.58      6.26 o 
   8   2  13        4.86        8.49      4.06 o 
  -8   3  13        4.02        8.05      3.68 o 
  -7   3  13       84.03       80.97      7.87 o 
  -6   3  13       41.42       39.56      5.87 o 
  -5   3  13      125.77      127.65      8.36 o 
  -4   3  13       16.91       16.38      4.32 o 
  -3   3  13       99.14      110.31      7.37 o 
  -2   3  13       72.68       62.06      5.77 o 
  -1   3  13      589.81      547.14     11.45 o 
   0   3  13        2.02        2.14      2.49 o 
   1   3  13      593.31      549.71     12.61 o 
   2   3  13       71.10       58.51      5.48 o 
   3   3  13      100.29      104.61      6.95 o 
   4   3  13       16.46       17.19      4.04 o 
   5   3  13      125.04      135.65     10.16 o 
   6   3  13       41.67       52.51      8.33 o 
   7   3  13       84.19       93.78      7.98 o 
   8   3  13        3.97       13.02      4.29 o 
  -7   4  13       12.50       19.56      4.76 o 
  -6   4  13        1.13        0.87      3.56 o 
  -5   4  13       57.87       64.78      6.72 o 
  -4   4  13       79.38       80.99      6.91 o 
  -3   4  13      338.88      347.04     11.39 o 
  -2   4  13      123.77      120.64      9.32 o 
  -1   4  13       43.17       39.58      4.87 o 
   0   4  13       52.59       52.90      5.14 o 
   1   4  13       41.98       37.48      5.85 o 
   2   4  13      120.62      106.30      6.97 o 
   3   4  13      335.29      338.43     13.88 o 
   4   4  13       78.97       76.60      6.66 o 
   5   4  13       57.64       61.16      6.36 o 
   6   4  13        1.28        5.37      3.77 o 
   7   4  13       12.55       18.81      5.46 o 
  -7   5  13       13.68       22.49      6.05 o 
  -6   5  13        8.79       11.20      5.35 o 
  -5   5  13        6.35        4.49      4.85 o 
  -4   5  13       11.69        5.98      8.06 o 
  -3   5  13      198.80      220.13     11.95 o 
  -2   5  13       11.69        1.49      4.23 o 
  -1   5  13      261.98      264.71      9.78 o 
   0   5  13      215.78      236.36      9.05 o 
   1   5  13      259.86      269.16     33.35 o 
   2   5  13       12.74       10.78      7.32 o 
   3   5  13      200.40      224.70      9.58 o 
   4   5  13       12.40        8.68      3.65 o 
   5   5  13        6.31        9.02      3.98 o 
   6   5  13        8.64       15.34      4.84 o 
   7   5  13       13.88       11.35      4.21 o 
  -7   6  13       26.84       26.98      6.69 o 
  -6   6  13        4.58        2.11      4.87 o 
  -5   6  13       44.25       50.36      8.08 o 
  -4   6  13      193.59      191.31     12.18 o 
  -3   6  13       20.51       21.71      5.80 o 
  -2   6  13       49.22       45.88      7.21 o 
  -1   6  13       52.19       53.15      9.63 o 
   0   6  13      137.88      134.50      7.52 o 
   1   6  13       53.19       50.13      6.86 o 
   2   6  13       48.67       49.27      7.11 o 
   3   6  13       19.40       16.64      4.10 o 
   4   6  13      192.67      178.49      9.18 o 
   5   6  13       43.05       41.68      7.93 o 
   6   6  13        4.57        5.59      3.80 o 
   7   6  13       26.75       21.95      7.59 o 
  -7   7  13        7.77       13.56      8.75 o 
  -6   7  13       23.88       34.46      7.57 o 
  -5   7  13       10.47        2.25      4.77 o 
  -4   7  13        8.33        9.91      5.36 o 
  -3   7  13       21.03       22.71      6.34 o 
  -2   7  13       14.32        6.41      4.71 o 
  -1   7  13      129.53      134.67     11.02 o 
   0   7  13        0.83        4.40      3.85 o 
   1   7  13      131.74      135.29     13.28 o 
   2   7  13       14.34       17.08      5.05 o 
   3   7  13       20.95       14.87      4.65 o 
   4   7  13        7.46        7.11      3.95 o 
   5   7  13       10.29        7.55      4.18 o 
   6   7  13       23.69       20.21      4.80 o 
   7   7  13        7.96        1.97      3.64 o 
  -6   8  13       23.20       24.55     11.12 o 
  -5   8  13       10.09        9.86      5.43 o 
  -4   8  13       64.18       48.33      7.95 o 
  -3   8  13        5.22       11.06      5.33 o 
  -2   8  13       33.03       42.49      7.27 o 
  -1   8  13        8.67       14.66      5.22 o 
   0   8  13       29.79       34.51      5.27 o 
   1   8  13        8.68        5.19      4.47 o 
   2   8  13       33.40       38.86      7.16 o 
   3   8  13        5.67       10.87      3.77 o 
   4   8  13       64.56       50.59      8.88 o 
   5   8  13        9.48        3.75      3.57 o 
   6   8  13       22.97       29.23      7.38 o 
  -6   9  13       48.37       49.03      9.22 o 
  -5   9  13       22.49       28.49     11.78 o 
  -4   9  13        8.42        8.07      5.72 o 
  -3   9  13       15.79       24.35      7.09 o 
  -2   9  13        0.93        2.81      4.96 o 
  -1   9  13        9.18        3.94      3.57 o 
   0   9  13      146.38      154.40      8.76 o 
   1   9  13        8.55        6.80      4.67 o 
   2   9  13        1.05        0.10      3.55 o 
   3   9  13       15.69       16.00      4.39 o 
   4   9  13        8.78        8.91      3.85 o 
   5   9  13       22.19       17.38      4.79 o 
   6   9  13       47.72       61.81      7.23 o 
  -5  10  13        1.89        1.76      5.42 o 
  -4  10  13       28.31       39.64     12.12 o 
  -3  10  13       42.79       62.10     22.99 o 
  -2  10  13       68.09       58.10     12.12 o 
  -1  10  13        3.73        2.93      3.75 o 
   0  10  13        6.41        6.30      3.83 o 
   1  10  13        3.58       11.14      5.34 o 
   2  10  13       65.56       47.74      6.30 o 
   3  10  13       42.47       45.42      6.14 o 
   4  10  13       28.52       40.79      6.46 o 
   5  10  13        1.99        0.82      3.71 o 
  -4  11  13       29.72       32.04      7.84 o 
  -3  11  13        8.62        7.77      5.77 o 
  -2  11  13       20.34       20.04      6.66 o 
  -1  11  13       54.38       60.65      8.44 o 
   0  11  13       35.42       35.12      5.52 o 
   1  11  13       54.11       52.15      6.46 o 
   2  11  13       20.38       31.76      4.86 o 
   3  11  13        8.36        7.76      4.03 o 
   4  11  13       28.28       39.65      5.98 o 
  -3  12  13        7.06        6.16      5.44 o 
  -2  12  13       37.35       31.39      7.81 o 
  -1  12  13       34.30       37.31      5.77 o 
   0  12  13       98.72      101.34     15.73 o 
   1  12  13       34.19       37.30      6.10 o 
   2  12  13       38.26       44.89      5.30 o 
   3  12  13        7.08        9.75      4.06 o 
   0  13  13        1.27        9.17      4.79 o 
   0   0  14      883.15      919.41     20.82 o 
   1   0  14      320.76      319.42     12.08 o 
   2   0  14      210.28      204.78      8.00 o 
   3   0  14        7.28        8.02      3.25 o 
   4   0  14      190.88      168.88     10.72 o 
   5   0  14       23.41       18.48      4.19 o 
   6   0  14       33.45       42.41      5.45 o 
   7   0  14       24.04       28.49      5.94 o 
  -7   1  14        4.17        8.33      4.82 o 
  -6   1  14       19.04       16.69      8.49 o 
  -5   1  14       76.11       89.52     12.71 o 
  -4   1  14       42.34       56.48      7.83 o 
  -3   1  14      185.25      191.43      8.96 o 
  -2   1  14        7.21        6.83      4.27 o 
  -1   1  14       64.86       68.08      5.66 o 
   0   1  14        0.02       -3.17      3.17 o 
   1   1  14       63.93       58.97     11.01 o 
   2   1  14        7.38        5.05      3.06 o 
   3   1  14      185.99      183.26      8.23 o 
   4   1  14       42.04       46.86      5.28 o 
   5   1  14       78.04       88.57      7.00 o 
   6   1  14       19.41       15.58      4.34 o 
   7   1  14        3.77        8.89      3.77 o 
  -7   2  14       38.66       41.48      9.71 o 
  -6   2  14       19.39       10.13      5.44 o 
  -5   2  14       34.42       31.88      5.36 o 
  -4   2  14       83.18       89.46      7.31 o 
  -3   2  14      194.12      189.88      9.10 o 
  -2   2  14      162.29      144.43      7.98 o 
  -1   2  14      188.40      176.28      6.86 o 
   0   2  14        0.18       -2.39      2.39 o 
   1   2  14      181.81      179.70      9.73 o 
   2   2  14      162.87      155.30      7.62 o 
   3   2  14      189.57      198.19      8.68 o 
   4   2  14       81.92       73.01      6.32 o 
   5   2  14       34.63       31.63      5.08 o 
   6   2  14       19.49       14.61      4.49 o 
   7   2  14       38.88       45.42      7.16 o 
  -7   3  14       12.20       11.15      4.25 o 
  -6   3  14       16.89       26.29      5.17 o 
  -5   3  14       70.00       67.45      6.86 o 
  -4   3  14        9.24       10.86      3.97 o 
  -3   3  14       35.11       33.90      5.21 o 
  -2   3  14       86.00       92.43      9.36 o 
  -1   3  14       50.53       61.42      4.73 o 
   0   3  14       82.18       90.58      5.80 o 
   1   3  14       50.67       47.18      5.23 o 
   2   3  14       87.87       92.00      6.61 o 
   3   3  14       35.64       36.87      6.64 o 
   4   3  14        9.22        8.81      5.01 o 
   5   3  14       69.46       82.31      9.34 o 
   6   3  14       17.11       18.78      4.68 o 
   7   3  14       12.53       22.44      4.92 o 
  -7   4  14       21.10       23.18     14.25 o 
  -6   4  14       10.00       17.87      5.91 o 
  -5   4  14        0.87       -2.55      5.49 o 
  -4   4  14       26.43       22.85      6.33 o 
  -3   4  14      218.84      214.80     23.33 o 
  -2   4  14       26.83       32.08      5.91 o 
  -1   4  14      177.23      180.09      8.29 o 
   0   4  14       35.92       32.51      4.49 o 
   1   4  14      181.58      175.95      9.68 o 
   2   4  14       28.36       41.44      5.18 o 
   3   4  14      217.31      209.28     10.47 o 
   4   4  14       26.51       25.17      4.52 o 
   5   4  14        0.81        5.85      3.76 o 
   6   4  14       10.40       25.78      4.89 o 
   7   4  14       21.46       27.31      7.17 o 
  -7   5  14       16.33       18.00      6.67 o 
  -6   5  14       14.79       18.29      5.98 o 
  -5   5  14       69.24       70.77      9.32 o 
  -4   5  14       27.29       33.69      6.88 o 
  -3   5  14      132.53      113.18     10.07 o 
  -2   5  14        6.61        8.84     10.34 o 
  -1   5  14       25.28       29.90      4.68 o 
   0   5  14       32.43       27.67      4.44 o 
   1   5  14       24.44       25.02      5.67 o 
   2   5  14        7.35        7.73      3.56 o 
   3   5  14      135.08      119.45      7.86 o 
   4   5  14       27.15       27.01      4.83 o 
   5   5  14       70.39       76.21      7.21 o 
   6   5  14       15.17       18.70      6.71 o 
   7   5  14       16.40       20.75      5.11 o 
  -6   6  14       41.28       40.83      8.04 o 
  -5   6  14       17.51       13.82      5.66 o 
  -4   6  14       46.29       54.61      8.14 o 
  -3   6  14       56.17       56.45      8.14 o 
  -2   6  14       38.03       29.48      7.38 o 
  -1   6  14       26.69       24.39      4.56 o 
   0   6  14        1.09        4.11      3.33 o 
   1   6  14       25.76       28.40      6.02 o 
   2   6  14       37.33       44.62      8.86 o 
   3   6  14       54.39       53.36      6.11 o 
   4   6  14       45.89       44.98      6.01 o 
   5   6  14       17.67       14.04      4.29 o 
   6   6  14       41.05       46.43      6.12 o 
  -6   7  14        2.73        3.16      5.12 o 
  -5   7  14        3.05        3.18      9.58 o 
  -4   7  14       16.70       14.09      5.57 o 
  -3   7  14        8.60        0.90      4.71 o 
  -2   7  14       37.00       27.76      6.51 o 
  -1   7  14        4.55        8.64      3.76 o 
   0   7  14        7.61       10.06      5.18 o 
   1   7  14        4.31        2.69      6.80 o 
   2   7  14       35.47       25.07      4.81 o 
   3   7  14        9.25        5.98      3.41 o 
   4   7  14       17.17       23.63      5.01 o 
   5   7  14        3.04        1.21      3.44 o 
   6   7  14        2.48        8.55      7.42 o 
  -5   8  14       12.79       12.56      6.31 o 
  -4   8  14       29.17       23.46      6.92 o 
  -3   8  14       29.60       37.08      7.38 o 
  -2   8  14        3.04        4.91      4.61 o 
  -1   8  14        3.80        0.30      3.21 o 
   0   8  14        9.55       10.86      5.58 o 
   1   8  14        3.65        2.97      9.75 o 
   2   8  14        3.21        0.26      4.36 o 
   3   8  14       28.87       30.53      5.14 o 
   4   8  14       30.09       29.90      5.28 o 
   5   8  14       12.94       10.00      4.26 o 
  -5   9  14        1.85       -3.21      4.85 o 
  -4   9  14       43.30       50.43      8.58 o 
  -3   9  14        0.70       -3.58      3.58 o 
  -2   9  14       17.32       31.24      7.86 o 
  -1   9  14       30.07       32.21      8.80 o 
   0   9  14       61.31       58.78     11.82 o 
   1   9  14       29.63       38.21      7.26 o 
   2   9  14       18.03       21.76      4.70 o 
   3   9  14        0.77        0.49      3.88 o 
   4   9  14       43.45       41.26      5.97 o 
   5   9  14        1.70       -1.59      3.31 o 
  -4  10  14       15.13       32.04      8.74 o 
  -3  10  14        4.66       10.15      6.15 o 
  -2  10  14       41.62       39.22      8.04 o 
  -1  10  14        8.44        8.74      4.18 o 
   0  10  14        0.94       -0.90      4.66 o 
   1  10  14        8.36        7.71      7.95 o 
   2  10  14       40.72       44.17      6.17 o 
   3  10  14        4.73        6.36      3.78 o 
   4  10  14       14.66       22.41      5.29 o 
  -3  11  14        1.01        0.60     10.46 o 
  -2  11  14       19.12       29.81      7.01 o 
  -1  11  14        9.65        9.59      4.61 o 
   0  11  14      195.66      177.98     12.87 o 
   1  11  14        9.53       14.44      4.83 o 
   2  11  14       18.88       14.66      4.66 o 
   3  11  14        0.95        5.07      3.87 o 
   0  12  14        0.10        2.77      6.64 o 
   1   0  15        0.14        3.10      2.93 o 
   2   0  15        1.85        0.01      3.45 o 
   3   0  15        3.66       -0.97      3.21 o 
   4   0  15       11.62       11.18      4.43 o 
   5   0  15       21.23       22.24      5.69 o 
   6   0  15       32.26       26.34      9.15 o 
  -6   1  15       17.20       22.93      5.83 o 
  -5   1  15       76.76       69.80      8.64 o 
  -4   1  15        3.82        6.33      4.49 o 
  -3   1  15       41.43       55.88      7.57 o 
  -2   1  15       53.92       49.97      6.98 o 
  -1   1  15      233.47      237.00     11.58 o 
   0   1  15       46.72       50.07      6.14 o 
   1   1  15      230.49      217.05     16.89 o 
   2   1  15       54.49       53.81      5.31 o 
   3   1  15       40.20       38.03      4.96 o 
   4   1  15        3.90        9.82      3.49 o 
   5   1  15       77.58       61.56      6.30 o 
   6   1  15       17.28       13.98      4.22 o 
  -6   2  15       10.81       20.07      6.49 o 
  -5   2  15       16.06       20.52      4.67 o 
  -4   2  15      101.60      105.08      8.01 o 
  -3   2  15       24.50       33.17      5.74 o 
  -2   2  15       54.50       50.19      5.86 o 
  -1   2  15       65.99       59.39      4.93 o 
   0   2  15      295.89      270.36     18.49 o 
   1   2  15       67.29       52.80      8.75 o 
   2   2  15       55.65       53.09      5.51 o 
   3   2  15       23.85       29.49      5.11 o 
   4   2  15      100.58       98.38      8.69 o 
   5   2  15       15.93       11.96      3.96 o 
   6   2  15       10.88       17.14      6.03 o 
  -6   3  15        2.99        8.75      4.07 o 
  -5   3  15        8.76       16.05      4.44 o 
  -4   3  15        0.47        4.48      3.78 o 
  -3   3  15       37.30       47.67      7.52 o 
  -2   3  15       29.10       27.17      6.21 o 
  -1   3  15      191.67      196.31      8.74 o 
   0   3  15       51.14       57.25      8.94 o 
   1   3  15      193.01      177.74     10.34 o 
   2   3  15       29.65       27.46      4.69 o 
   3   3  15       38.57       37.96      5.12 o 
   4   3  15        0.52        5.26      3.37 o 
   5   3  15        8.78       12.53      4.05 o 
   6   3  15        2.98        2.84      4.20 o 
  -6   4  15       14.46       26.83      6.85 o 
  -5   4  15       80.50       80.16      9.76 o 
  -4   4  15        0.04       -3.02      3.65 o 
  -3   4  15       14.77        8.41      5.33 o 
  -2   4  15       76.48       78.61     10.41 o 
  -1   4  15       74.50       69.75      6.29 o 
   0   4  15        0.77        0.08      3.86 o 
   1   4  15       73.65       87.51      8.43 o 
   2   4  15       78.47       96.95      7.25 o 
   3   4  15       15.08       17.26      4.30 o 
   4   4  15        0.06        7.85      3.52 o 
   5   4  15       80.42       78.10      7.19 o 
   6   4  15       14.75       23.71      5.04 o 
  -6   5  15       44.53       57.77      8.98 o 
  -5   5  15       11.12       11.93      7.78 o 
  -4   5  15       52.57       60.12      8.58 o 
  -3   5  15        8.59       13.62      5.52 o 
  -2   5  15       83.99       83.55      8.82 o 
  -1   5  15      100.36       90.66      7.05 o 
   0   5  15       34.39       31.84      7.44 o 
   1   5  15      100.79      103.98      9.30 o 
   2   5  15       86.49       98.79      7.52 o 
   3   5  15        8.99        9.35      3.77 o 
   4   5  15       51.63       70.92      9.28 o 
   5   5  15       11.09        4.92      3.67 o 
   6   5  15       44.08       50.38      9.50 o 
  -5   6  15       16.72       20.50      6.29 o 
  -4   6  15       18.46       18.93      6.10 o 
  -3   6  15       46.92       56.28      8.21 o 
  -2   6  15       49.72       52.86      7.91 o 
  -1   6  15        6.86       14.96      4.30 o 
   0   6  15       76.86       66.30      8.04 o 
   1   6  15        6.64        4.00      4.07 o 
   2   6  15       51.36       51.56      6.01 o 
   3   6  15       47.52       42.70      5.60 o 
   4   6  15       17.80       19.25      4.28 o 
   5   6  15       16.55       11.50      4.19 o 
  -5   7  15        1.35        5.38      4.79 o 
  -4   7  15        2.45        1.01      4.94 o 
  -3   7  15       27.87       31.11      9.03 o 
  -2   7  15       25.50       17.66      6.00 o 
  -1   7  15        2.36        4.52      5.89 o 
   0   7  15        0.01        7.02      4.80 o 
   1   7  15        2.39        3.17      3.75 o 
   2   7  15       27.04       34.69      5.41 o 
   3   7  15       26.92       30.65      5.15 o 
   4   7  15        2.45        4.45      3.51 o 
   5   7  15        1.29        4.96      3.28 o 
  -4   8  15       13.97       22.00      6.49 o 
  -3   8  15       58.74       50.26      9.64 o 
  -2   8  15       11.92       10.27      5.19 o 
  -1   8  15       20.25       26.78      5.03 o 
   0   8  15       12.37        8.72      5.31 o 
   1   8  15       20.26       26.20      7.23 o 
   2   8  15       12.40        8.44      4.10 o 
   3   8  15       58.83       55.35      6.54 o 
   4   8  15       13.80       17.37      6.23 o 
  -3   9  15       10.11       14.39      6.08 o 
  -2   9  15       26.94       27.58     10.91 o 
  -1   9  15       21.65       23.02      5.15 o 
   0   9  15        0.24       -6.59      9.91 o 
   1   9  15       21.74       15.18      5.60 o 
   2   9  15       28.09       30.79      5.25 o 
   3   9  15       10.65       12.42      4.33 o 
  -2  10  15        2.42        7.76      5.67 o 
  -1  10  15       27.16       28.85      5.66 o 
   0  10  15       24.08       19.72     11.27 o 
   1  10  15       27.36       35.02     14.84 o 
   2  10  15        2.52       -2.84      6.41 o 
   1   0  16       50.52       45.10      6.66 o 
   2   0  16       61.13       72.58      8.14 o 
   3   0  16        0.01       -3.45      5.58 o 
   4   0  16       28.36       41.32     10.24 o 
   5   0  16       13.28       18.02      8.09 o 
   6   0  16        5.05        4.74      7.55 o 
  -6   1  16       14.35       18.37      7.17 o 
  -5   1  16        0.26        8.32      4.42 o 
  -4   1  16       35.66       43.80      7.50 o 
  -3   1  16       23.30       32.56      6.48 o 
  -2   1  16       73.53       59.99      7.59 o 
  -1   1  16       46.31       41.99      6.51 o 
   0   1  16        7.43        8.81      3.84 o 
   1   1  16       47.40       54.31      5.34 o 
   2   1  16       72.64       67.20      7.46 o 
   3   1  16       23.89       29.40      4.56 o 
   4   1  16       36.11       54.71     10.89 o 
   5   1  16        0.17        0.90      4.07 o 
   6   1  16       14.47       16.66      8.30 o 
  -5   2  16        1.21        4.21      3.52 o 
  -4   2  16        0.83        9.38      4.41 o 
  -3   2  16       33.51       41.25      5.82 o 
  -2   2  16       28.08       24.96      4.79 o 
  -1   2  16       22.89       34.85     10.81 o 
   0   2  16      135.61      124.68     12.19 o 
   1   2  16       23.94       32.92      6.92 o 
   2   2  16       27.27       29.75      4.66 o 
   3   2  16       34.24       40.13      5.28 o 
   4   2  16        0.70        1.67      3.11 o 
   5   2  16        1.08       -0.09      3.93 o 
  -5   3  16       13.66        6.95      4.66 o 
  -4   3  16       19.67       34.04      6.87 o 
  -3   3  16       17.22        8.67      5.06 o 
  -2   3  16       19.63       26.80      6.99 o 
  -1   3  16       95.73       96.09      7.07 o 
   0   3  16        6.12       13.46      4.74 o 
   1   3  16       95.95       85.57      8.36 o 
   2   3  16       19.40       19.91      4.20 o 
   3   3  16       17.64       17.88      3.94 o 
   4   3  16       21.16       26.31      4.85 o 
   5   3  16       13.73       19.38      5.87 o 
  -5   4  16        3.36       -0.37      8.22 o 
  -4   4  16       35.99       46.64      7.72 o 
  -3   4  16       33.67       33.79      7.53 o 
  -2   4  16       50.27       62.84      8.38 o 
  -1   4  16       36.26       33.25      5.21 o 
   0   4  16       81.14       70.37      7.98 o 
   1   4  16       35.71       43.03      6.99 o 
   2   4  16       49.78       71.14      6.76 o 
   3   4  16       33.60       35.03      5.11 o 
   4   4  16       35.93       33.32      5.33 o 
   5   4  16        3.22       10.91      3.64 o 
  -5   5  16        3.55        5.31      4.76 o 
  -4   5  16       34.73       38.84      7.43 o 
  -3   5  16       48.58       57.88      8.47 o 
  -2   5  16       52.28       55.22      8.00 o 
  -1   5  16        0.15        2.02      3.31 o 
   0   5  16       17.78       26.98      5.81 o 
   1   5  16        0.24       -0.31      3.52 o 
   2   5  16       51.74       55.56      6.15 o 
   3   5  16       47.01       39.22      5.62 o 
   4   5  16       33.75       47.55      8.55 o 
   5   5  16        3.85        3.43      5.18 o 
  -4   6  16        9.72        4.89      5.55 o 
  -3   6  16       13.03       22.82      9.13 o 
  -2   6  16       51.21       52.13      8.03 o 
  -1   6  16       18.77       20.98      4.95 o 
   0   6  16        1.28        3.75      4.19 o 
   1   6  16       18.55       28.92      6.87 o 
   2   6  16       51.73       47.96      7.41 o 
   3   6  16       13.18       18.11      5.17 o 
   4   6  16        9.48       19.96      4.53 o 
  -4   7  16        8.16        1.67      4.40 o 
  -3   7  16       21.27       33.62      9.85 o 
  -2   7  16       13.31       24.12      6.09 o 
  -1   7  16       18.76       23.75      5.07 o 
   0   7  16        1.68       -2.57      7.35 o 
   1   7  16       19.82       37.73      6.96 o 
   2   7  16       13.91       14.83      4.25 o 
   3   7  16       21.31       29.75      6.90 o 
   4   7  16        8.24        9.09      3.66 o 
  -3   8  16       19.04       24.07      7.20 o 
  -2   8  16       20.40       31.30      8.19 o 
  -1   8  16       10.78       11.26      5.16 o 
   0   8  16       25.39       26.96      6.63 o 
   1   8  16       10.78       23.37      6.22 o 
   2   8  16       20.85       26.19      4.94 o 
   3   8  16       19.74       31.53     13.31 o 
  -2   9  16       31.22       35.01      7.51 o 
  -1   9  16       24.47       35.85     17.50 o 
   0   9  16        7.57        1.29      4.70 o 
   1   9  16       25.33       25.02      6.47 o 
   2   9  16       30.98       37.02      5.76 o 
   1   0  17       14.23       18.47      5.03 o 
   2   0  17       14.70       12.54      4.63 o 
   3   0  17        0.09        2.74      7.81 o 
   4   0  17       26.12       34.18     11.89 o 
   5   0  17        0.25       14.56      4.75 o 
  -5   1  17        0.10        2.24      3.36 o 
  -4   1  17        2.38       -3.41      6.10 o 
  -3   1  17        3.11       12.06      6.00 o 
  -2   1  17       47.62       58.20      8.13 o 
  -1   1  17       10.47       14.66      5.09 o 
   0   1  17      123.33      123.50     13.29 o 
   1   1  17       10.60       23.24      8.43 o 
   2   1  17       47.54       69.05     12.17 o 
   3   1  17        2.97        0.60      5.74 o 
   4   1  17        2.23       22.07      8.61 o 
   5   1  17        0.08        3.08      6.39 o 
  -4   2  17        2.12        7.32      5.95 o 
  -3   2  17        1.58       11.15      6.24 o 
  -2   2  17        7.77       18.35      6.93 o 
  -1   2  17       29.25       43.98      9.86 o 
   0   2  17        3.17        9.38      5.41 o 
   1   2  17       28.78       39.37      5.28 o 
   2   2  17        8.28       10.88      5.74 o 
   3   2  17        1.72       -4.39      4.39 o 
   4   2  17        2.35        4.38      9.52 o 
  -4   3  17        4.57       -0.39      4.25 o 
  -3   3  17       15.65       18.59      5.90 o 
  -2   3  17        7.25       17.41      6.78 o 
  -1   3  17       10.25       19.99      8.45 o 
   0   3  17       18.39       27.52      7.91 o 
   1   3  17       10.42        7.01      4.34 o 
   2   3  17        7.49       11.35      3.76 o 
   3   3  17       15.06       17.41      4.43 o 
   4   3  17        4.63       12.49      3.84 o 
  -4   4  17       13.44       10.63      9.03 o 
  -3   4  17        0.25        1.24      4.39 o 
  -2   4  17        1.34       -0.26      4.79 o 
  -1   4  17       55.61       66.16     12.27 o 
   0   4  17       24.46       24.63      7.74 o 
   1   4  17       55.29       54.84      7.68 o 
   2   4  17        1.25        1.97      5.80 o 
   3   4  17        0.19        2.39      3.37 o 
   4   4  17       13.18        7.61      4.92 o 
  -3   5  17       43.31       53.35      9.73 o 
  -2   5  17       36.07       28.41      6.67 o 
  -1   5  17       21.91       24.84      7.65 o 
   0   5  17       25.52       29.25      8.45 o 
   1   5  17       22.47       28.90      5.83 o 
   2   5  17       34.54       37.83      5.45 o 
   3   5  17       42.82       57.43      6.44 o 
  -3   6  17        3.75        5.19      4.98 o 
  -2   6  17        6.31       12.08      5.71 o 
  -1   6  17       39.82       46.29      7.67 o 
   0   6  17        3.04        8.99      5.78 o 
   1   6  17       40.78       37.85      7.03 o 
   2   6  17        6.45        3.57      6.71 o 
   3   6  17        3.79       12.44      4.05 o 
  -2   7  17        7.45        4.57      7.03 o 
  -1   7  17        0.57        2.71      5.71 o 
   0   7  17       10.60       13.90      6.70 o 
   1   7  17        0.52        5.33      5.86 o 
   2   7  17        6.93       13.61      4.21 o 
   0   0  18      119.70      112.26     13.71 o 
   1   0  18        6.05       13.23      6.93 o 
   2   0  18       33.45       50.26      7.49 o 
   3   0  18        3.69        8.38      7.86 o 
  -3   1  18       23.49       37.34     10.19 o 
  -2   1  18       12.22       16.71      7.22 o 
   0   1  18        5.75        3.56      5.68 o 
   1   1  18        2.44       -5.51      5.51 o 
   2   1  18       12.93       30.40     10.23 o 
   3   1  18       23.42       33.93      9.30 o 
  -3   2  18       17.05       24.90      8.95 o 
  -2   2  18        6.23       13.07      7.12 o 
   0   2  18        5.82        4.39      5.83 o 
   1   2  18        4.98        6.55      6.43 o 
   2   2  18        5.90       11.17      6.22 o 
   3   2  18       16.89       32.21      9.61 o 
  -3   3  18        2.82        8.78      7.07 o 
  -2   3  18       16.32       17.89      8.07 o 
   0   3  18        2.21       -4.12      4.89 o 
   1   3  18       37.37       51.92      6.08 o 
   2   3  18       16.90       23.36      4.35 o 
   3   3  18        2.90        5.73      4.28 o 
  -2   4  18       20.33       30.29      7.15 o 
  -1   4  18       22.42       21.72      8.72 o 
   0   4  18       28.05       26.19      7.72 o 
   1   4  18       22.14       25.37      4.73 o 
   2   4  18       20.68       28.28      4.77 o 
  -1   5  18       45.95       52.14     12.34 o 
   0   5  18        4.91        2.50      5.72 o 
   1   5  18       45.69       45.39      7.35 o 
                                                 
